# Supplementary material for: Alteration of TAC1 expression in Prunus species leads to pleiotropic shoot phenotypes
Source: Hortic Res. 2018 May 1;5:26. doi: 10.1038/s41438-018-0034-1 (PMC5928093; doi:10.1038/s41438-018-0034-1)
Supplement: Supplementary file 1 — Table S1 [file 41438_2018_34_MOESM1_ESM.xlsx]

## Sheet: Sheet1
Reference Position	Type	Reference	Plum Allele	Zygosity	Count	Coverage	Frequency	Coding region change	Amino acid change
1782	SNV	G	A	Homozygous	70	70	100	Prupe.2G194000:c.[165G>A];[165G>A]
1832	SNV	C	T	Homozygous	83	83	100	Prupe.2G194000:c.[215C>T];[215C>T]	Prupe.2G194000:p.[Ser72Phe];[Ser72Phe]
1896	SNV	T	G	Heterozygous	62	92	67.39	Prupe.2G194000:c.[279T>G];[279T>G]	Prupe.2G194000:p.[Phe93Leu];[Phe93Leu]
1910	Deletion	ATG	-	Heterozygous	18	117	15.38	Prupe.2G194000:c.[293_295delATG];[293_295delATG]	Prupe.2G194000:p.[Asp105del];[Asp105del]
1929	SNV	T	C	Heterozygous	24	116	20.69	Prupe.2G194000:c.[312T>C];[312T>C]
1935	MNV	AC	TG	Heterozygous	28	107	26.17	Prupe.2G194000:c.[318_319delACinsTG];[318_319delACinsTG]	Prupe.2G194000:p.[Glu106_His107delinsAspAsp];[Glu106_His107delinsAspAsp]
1939	SNV	T	G	Heterozygous	28	107	26.17	Prupe.2G194000:c.[322T>G];[322T>G]	Prupe.2G194000:p.[Tyr108Asp];[Tyr108Asp]
1945	SNV	C	G	Heterozygous	23	109	21.1	Prupe.2G194000:c.[328C>G];[328C>G]	Prupe.2G194000:p.[His110Asp];[His110Asp]
2038	SNV	C	G	Homozygous	109	109	100	Prupe.2G194000:c.[421C>G];[421C>G]	Prupe.2G194000:p.[Gln141Glu];[Gln141Glu]
2076	SNV	C	T	Homozygous	125	125	100	Prupe.2G194000:c.[459C>T];[459C>T]
2082	SNV	T	G	Heterozygous	31	123	25.2	Prupe.2G194000:c.[465T>G];[465T>G]
2133	SNV	T	C	Homozygous	115	115	100	Prupe.2G194000:c.[516T>C];[516T>C]
2144	SNV	G	A	Homozygous	111	111	100	Prupe.2G194000:c.[527G>A];[527G>A]	Prupe.2G194000:p.[Ser176Asn];[Ser176Asn]
2163	SNV	G	A	Heterozygous	59	97	60.82	Prupe.2G194000:c.[546G>A];[546G>A]
2337	SNV	C	A	Homozygous	98	98	100	Prupe.2G194000:c.[720C>A];[720C>A]
2814	SNV	G	A	Heterozygous	26	81	32.1	Prupe.2G194000:c.[831G>A];[831G>A]
*Variants called due to SSR are highlighted in gray.
