# Supplementary material for: Alteration of TAC1 expression in Prunus species leads to pleiotropic shoot phenotypes
Source: Hortic Res. 2018 May 1;5:26. doi: 10.1038/s41438-018-0034-1 (PMC5928093; doi:10.1038/s41438-018-0034-1)
Supplement: Supplementary file 4 — Dataset S1 [file 41438_2018_34_MOESM4_ESM.xlsx]

## Sheet: Sheet1
Name	Chromosome	Fold change	Log₂ fold change	P-value	Nearest At match	gene name	At description	Peach Ver2 annotation	Peach ver1 ID	Category	Subcategory
Prupe.4G193800	Pp04	1.75	0.81	0.04	AT4G27280.1		Calcium-binding EF-hand family protein;(source:Araport11)	Calcium-binding EF-hand family protein	ppa013497m.g	biotic/abiotic stress	calcium/calmodulin
Prupe.7G206600	Pp07	2.28	1.19	0.04	AT4G33050.3	EDA39		calmodulin-binding family protein	ppa003777m.g	biotic/abiotic stress	calcium/calmodulin
Prupe.1G437000	Pp01	2.59	1.37	0.00192	AT5G37770.1	CML24,TCH2	Encodes a protein with 40% similarity to calmodulin. Binds Ca(2+) and, as a consequence, undergoes conformational changes. CML24 expression occurs in all major organs, and transcript levels are increased from 2- to 15-fold in plants subjected to touch, darkness, heat, cold, hydrogen peroxide, abscisic acid (ABA), and indole-3-acetic acid. However, CML24 protein accumulation changes were not detec…	EF hand calcium-binding protein family	ppa024480m.g	biotic/abiotic stress	calcium/calmodulin
Prupe.2G048700	Pp02	-7.97	-2.99	4.46e-05	AT5G38280.1	PR5K	putative receptor serine/threonine kinase PR5K (PR5K) mRNA, PR5-like receptor kinase	PR5-like receptor kinase	#N/A	biotic/abiotic stress	PR gene
Prupe.2G093300	Pp02	-5.22	-2.39	0.000266	AT5G38280.1	PR5K	putative receptor serine/threonine kinase PR5K (PR5K) mRNA, PR5-like receptor kinase	PR5-like receptor kinase	#N/A	biotic/abiotic stress	PR gene
Prupe.3G144000	Pp03	-2.86	-1.51	0.000786	AT1G20030.2		Pathogenesis-related thaumatin superfamily protein;(source:Araport11)	Pathogenesis-related thaumatin superfamily protein	ppa010522m.g	biotic/abiotic stress	PR gene
Prupe.1G509100	Pp01	-2.45	-1.29	0.02	AT2G13810.1	ALD1	AGD2-like defense response protein 1;(source:Araport11)	AGD2-like defense response protein 1	ppa020416m.g	biotic/abiotic stress	PR gene
Prupe.2G181400	Pp02	1.75	0.8	0.00167	AT5G24090.1	ATCHIA,CHIA	Chitinase A (class III) expressed exclusively under environmental stress conditions. Shown be a plant lysozyme involved in plant immunity.	chitinase A	ppa021993m.g	biotic/abiotic stress	PR gene
Prupe.5G133100	Pp05	2.19	1.13	0.00721	AT1G32928.1		Avr9/Cf-9 rapidly elicited protein;(source:Araport11)		ppa014022m.g	biotic/abiotic stress	PR gene
Prupe.2G092800	Pp02	2.37	1.25	0.02	AT5G38280.1	PR5K	putative receptor serine/threonine kinase PR5K (PR5K) mRNA, PR5-like receptor kinase	PR5-like receptor kinase	ppa023930m.g	biotic/abiotic stress	PR gene
Prupe.2G093000	Pp02	3.37	1.75	0.00483	AT5G38280.1	PR5K	putative receptor serine/threonine kinase PR5K (PR5K) mRNA, PR5-like receptor kinase	PR5-like receptor kinase	#N/A	biotic/abiotic stress	PR gene
Prupe.7G050700	Pp07	3.71	1.89	0.03	AT1G75040.1	PR-5,PR5	Thaumatin-like protein involved in response to pathogens. mRNA level of the PR-5 gene (At1g75040)is significantly changed after cutting the inflorescence stem indicating the existence of a network of signal transducing pathways as other stress-regulated genes (At5g01410, At3g17800, At1g29930)do not response to the treatment. The mRNA is cell-to-cell mobile.	pathogenesis-related gene 5	ppa010658m.g	biotic/abiotic stress	PR gene
Prupe.3G143900	Pp03	3.82	1.93	0.000655	AT1G20030.2		Pathogenesis-related thaumatin superfamily protein;(source:Araport11)	Pathogenesis-related thaumatin superfamily protein	ppa010471m.g	biotic/abiotic stress	PR gene
Prupe.2G092500	Pp02	6.07	2.6	0.00172	AT5G38280.1	PR5K	putative receptor serine/threonine kinase PR5K (PR5K) mRNA, PR5-like receptor kinase	PR5-like receptor kinase	#N/A	biotic/abiotic stress	PR gene
Prupe.2G054500	Pp02	-10.53	-3.4	1.54e-08	AT3G14470.1		NB-ARC domain-containing disease resistance protein;(source:Araport11)	NB-ARC domain-containing disease resistance protein	ppa017126m.g	biotic/abiotic stress	R gene
Prupe.2G059000	Pp02	-9.36	-3.23	0.00296	AT4G12010.1		Disease resistance protein (TIR-NBS-LRR class) family;(source:Araport11)	Disease resistance protein (TIR-NBS-LRR class) family	ppa019341m.g	biotic/abiotic stress	R gene
Prupe.2G068900	Pp02	-8.75	-3.13	1.43e-05	AT1G69550.1		disease resistance protein (TIR-NBS-LRR class);(source:Araport11)	disease resistance protein (TIR-NBS-LRR class)	ppa1027137m.g	biotic/abiotic stress	R gene
Prupe.2G048900	Pp02	-8.23	-3.04	0.0021	AT5G46330.1	FLS2	Encodes a leucine-rich repeat serine/threonine protein kinase that is expressed ubiquitously. FLS2 is involved in MAP kinase signalling relay involved in innate immunity. Essential in the perception of flagellin, a potent elicitor of the defense response. FLS2 is directed for degradation by the bacterial ubiquitin ligase AvrPtoB. The mRNA is cell-to-cell mobile.	Leucine-rich receptor-like protein kinase family protein	ppa023635m.g	biotic/abiotic stress	R gene
Prupe.2G059200	Pp02	-7.71	-2.95	0.0066	AT5G17680.1		disease resistance protein (TIR-NBS-LRR class);(source:Araport11)	disease resistance protein (TIR-NBS-LRR class), putative	#N/A	biotic/abiotic stress	R gene
Prupe.2G045200	Pp02	-6.57	-2.72	7.93e-05	AT5G17680.1		disease resistance protein (TIR-NBS-LRR class);(source:Araport11)	disease resistance protein (TIR-NBS-LRR class), putative	ppa020421m.g	biotic/abiotic stress	R gene
Prupe.2G059400	Pp02	-5.89	-2.56	0.01	AT5G17680.1		disease resistance protein (TIR-NBS-LRR class);(source:Araport11)	disease resistance protein (TIR-NBS-LRR class), putative	#N/A	biotic/abiotic stress	R gene
Prupe.2G029300	Pp02	-4.64	-2.21	0.000174	AT4G26090.1	RPS2	Encodes a plasma membrane protein with leucine-rich repeat, leucine zipper, and P loop domains that confers resistance to Pseudomonas syringae infection by interacting with the avirulence gene avrRpt2. RPS2 protein interacts directly with plasma membrane associated protein RIN4 and this interaction is disrupted by avrRpt2. The mRNA is cell-to-cell mobile.	NB-ARC domain-containing disease resistance protein	ppb017543m.g	biotic/abiotic stress	R gene
Prupe.2G054200	Pp02	-4.26	-2.09	0.00155	AT3G14470.1		NB-ARC domain-containing disease resistance protein;(source:Araport11)	NB-ARC domain-containing disease resistance protein	#N/A	biotic/abiotic stress	R gene
Prupe.2G055600	Pp02	-3.89	-1.96	0.000617	AT5G36930.2		Disease resistance protein (TIR-NBS-LRR class) family;(source:Araport11)	Disease resistance protein (TIR-NBS-LRR class) family	ppa000501m.g	biotic/abiotic stress	R gene
Prupe.2G043200	Pp02	-3.84	-1.94	5.59e-06	AT3G14460.1		LRR and NB-ARC domains-containing disease resistance protein;(source:Araport11)	LRR and NB-ARC domains-containing disease resistance protein	ppa019097m.g	biotic/abiotic stress	R gene
Prupe.2G046400	Pp02	-3.35	-1.74	0.00032	AT3G14470.1		NB-ARC domain-containing disease resistance protein;(source:Araport11)	NB-ARC domain-containing disease resistance protein	ppa000343m.g	biotic/abiotic stress	R gene
Prupe.2G055200	Pp02	-2.87	-1.52	1.12e-05	AT5G36930.2		Disease resistance protein (TIR-NBS-LRR class) family;(source:Araport11)	Disease resistance protein (TIR-NBS-LRR class) family	ppa025310m.g	biotic/abiotic stress	R gene
Prupe.2G025400	Pp02	-2.85	-1.51	0.00193	AT4G27220.1		NB-ARC domain-containing disease resistance protein;(source:Araport11)	NB-ARC domain-containing disease resistance protein	ppa026846m.g	biotic/abiotic stress	R gene
Prupe.2G077400	Pp02	-2.81	-1.49	0.000692	AT2G34930.1		disease resistance family protein / LRR family protein;(source:Araport11)	disease resistance family protein / LRR family protein	ppa025207m.g	biotic/abiotic stress	R gene
Prupe.2G046700	Pp02	-2.75	-1.46	0.000701	AT3G14470.1		NB-ARC domain-containing disease resistance protein;(source:Araport11)	NB-ARC domain-containing disease resistance protein	ppa019071m.g	biotic/abiotic stress	R gene
Prupe.2G025200	Pp02	-2.75	-1.46	0.0012	AT4G27220.1		NB-ARC domain-containing disease resistance protein;(source:Araport11)	NB-ARC domain-containing disease resistance protein	ppa015499m.g	biotic/abiotic stress	R gene
Prupe.2G056100	Pp02	-2.73	-1.45	0.000742	AT5G17680.1		disease resistance protein (TIR-NBS-LRR class);(source:Araport11)	disease resistance protein (TIR-NBS-LRR class), putative	ppa018964m.g	biotic/abiotic stress	R gene
Prupe.2G121000	Pp02	-2.22	-1.15	0.000193	AT5G36930.2		Disease resistance protein (TIR-NBS-LRR class) family;(source:Araport11)	Disease resistance protein (TIR-NBS-LRR class) family	ppa000524m.g	biotic/abiotic stress	R gene
Prupe.2G027200	Pp02	-1.63	-0.71	0.02	AT4G27190.1		NB-ARC domain-containing disease resistance protein;(source:Araport11)	NB-ARC domain-containing disease resistance protein	ppa016901m.g	biotic/abiotic stress	R gene
Prupe.2G053800	Pp02	-1.58	-0.66	0.00418	AT3G14470.1		NB-ARC domain-containing disease resistance protein;(source:Araport11)	NB-ARC domain-containing disease resistance protein	ppa021541m.g	biotic/abiotic stress	R gene
Prupe.2G054300	Pp02	-1.5	-0.58	0.02	AT3G14470.1		NB-ARC domain-containing disease resistance protein;(source:Araport11)	NB-ARC domain-containing disease resistance protein	ppa000335m.g	biotic/abiotic stress	R gene
Prupe.2G068300	Pp02	1.56	0.64	0.04	AT5G17680.1		disease resistance protein (TIR-NBS-LRR class);(source:Araport11)	disease resistance protein (TIR-NBS-LRR class), putative	#N/A	biotic/abiotic stress	R gene
Prupe.2G111700	Pp02	1.62	0.69	0.01	AT3G14460.1		LRR and NB-ARC domains-containing disease resistance protein;(source:Araport11)	LRR and NB-ARC domains-containing disease resistance protein	ppa024157m.g	biotic/abiotic stress	R gene
Prupe.2G054700	Pp02	1.66	0.73	0.03	AT3G14460.1		LRR and NB-ARC domains-containing disease resistance protein;(source:Araport11)	LRR and NB-ARC domains-containing disease resistance protein	ppa017078m.g	biotic/abiotic stress	R gene
Prupe.3G089400	Pp03	1.92	0.94	0.02	AT3G14460.1		LRR and NB-ARC domains-containing disease resistance protein;(source:Araport11)	LRR and NB-ARC domains-containing disease resistance protein	ppa021014m.g	biotic/abiotic stress	R gene
Prupe.2G023500	Pp02	2.04	1.03	0.00397	AT3G14470.1		NB-ARC domain-containing disease resistance protein;(source:Araport11)	NB-ARC domain-containing disease resistance protein	ppa016937m.g	biotic/abiotic stress	R gene
Prupe.2G057600	Pp02	2.22	1.15	0.00937	AT5G17680.1		disease resistance protein (TIR-NBS-LRR class);(source:Araport11)	disease resistance protein (TIR-NBS-LRR class), putative	ppa000489m.g	biotic/abiotic stress	R gene
Prupe.8G026500	Pp08	2.82	1.5	0.03	AT5G17680.1		disease resistance protein (TIR-NBS-LRR class);(source:Araport11)	disease resistance protein (TIR-NBS-LRR class), putative	ppa024688m.g	biotic/abiotic stress	R gene
Prupe.3G088000	Pp03	2.98	1.58	0.04	AT3G14470.1		NB-ARC domain-containing disease resistance protein;(source:Araport11)	NB-ARC domain-containing disease resistance protein	ppa025169m.g	biotic/abiotic stress	R gene
Prupe.2G014100	Pp02	3.69	1.89	0.04	AT3G14460.1		LRR and NB-ARC domains-containing disease resistance protein;(source:Araport11)	LRR and NB-ARC domains-containing disease resistance protein	#N/A	biotic/abiotic stress	R gene
Prupe.2G077700	Pp02	4.05	2.02	0.000273	AT2G34930.1		disease resistance family protein / LRR family protein;(source:Araport11)	disease resistance family protein / LRR family protein	ppa016435m.g	biotic/abiotic stress	R gene
Prupe.2G068100	Pp02	4.79	2.26	0.0034	AT5G17680.1		disease resistance protein (TIR-NBS-LRR class);(source:Araport11)	disease resistance protein (TIR-NBS-LRR class), putative	#N/A	biotic/abiotic stress	R gene
Prupe.1G149500	Pp01	-6.83	-2.77	0.000492	AT3G23600.1		alpha/beta-Hydrolases superfamily protein;(source:Araport11)	alpha/beta-Hydrolases superfamily protein	ppa024774m.g	biotic/abiotic stress
Prupe.1G133500	Pp01	-4.03	-2.01	0.00092	AT4G15910.1	ATDI21,DI21	encodes a gene whose transcript level in root and leaves increases to progressive drought stress. The transcript level is also affected by changes of endogenous or exogenous abscisic acid level. It appears to be a member of plant-specific gene family that includes late embryo-abundant and zinc- IAA-induced proteins in other plants. The mRNA is cell-to-cell mobile.	drought-induced 21	ppa027021m.g	biotic/abiotic stress
Prupe.1G161500	Pp01	-2.84	-1.5	0.00624	AT2G44200.1		pre-mRNA splicing factor domain-containing protein;(source:Araport11)	CBF1-interacting co-repressor CIR, N-terminal;Pre-mRNA splicing factor	ppa016564m.g	biotic/abiotic stress
Prupe.2G161500	Pp02	-2.24	-1.16	3.8e-08	AT3G61220.1			NAD(P)-binding Rossmann-fold superfamily protein	ppa014652m.g	biotic/abiotic stress
Prupe.1G574000	Pp01	-2.12	-1.09	0.00718	AT1G11000.1	ATMLO4,MLO4	A member of a large family of seven-transmembrane domain proteins specific to plants, homologs of the barley mildew resistance locus o (MLO) protein. The Arabidopsis genome contains 15 genes encoding MLO proteins, with localization in plasma membrane. Phylogenetic analysis revealed four clades of closely-related AtMLO genes. ATMLO4 belongs to the clade I, with AtMLO11 and AtMLO14. The gene is exp…	Seven transmembrane MLO family protein	ppa020172m.g	biotic/abiotic stress
Prupe.6G277500	Pp06	-1.79	-0.84	0.000454	AT5G01410.1	ATPDX1,ATPDX1.3,PDX1,PDX1.3,RSR4	Encodes a protein predicted to function in tandem with PDX2 to form glutamine amidotransferase complex with involved in vitamin B6 biosynthesis.	Aldolase-type TIM barrel family protein	ppa009029m.g	biotic/abiotic stress
Prupe.2G162300	Pp02	-1.77	-0.82	0.00517	AT3G61220.1			NAD(P)-binding Rossmann-fold superfamily protein	ppa018152m.g	biotic/abiotic stress
Prupe.2G051800	Pp02	-1.51	-0.59	0.01	AT1G20160.2	ATSBT5.2		Subtilisin-like serine endopeptidase family protein	ppa001918m.g	biotic/abiotic stress
Prupe.4G003000	Pp04	1.51	0.6	0.04	AT5G47740.1			Adenine nucleotide alpha hydrolases-like superfamily protein	ppa011059m.g	biotic/abiotic stress
Prupe.4G082600	Pp04	1.51	0.6	0.0036	AT3G14420.2			Aldolase-type TIM barrel family protein	ppa007462m.g	biotic/abiotic stress
Prupe.7G198400	Pp07	1.54	0.63	0.00972	AT2G05940.1		Encodes a receptor-like cytoplasmic kinase that phosphorylates the host target RIN4, leading to the activation of a plant innate immune receptor RPM1.	Protein kinase superfamily protein	ppa019028m.g	biotic/abiotic stress
Prupe.3G229000	Pp03	1.54	0.63	0.03	AT4G10270.1		Wound-responsive family protein;(source:Araport11)	Wound-responsive family protein	ppa014037m.g	biotic/abiotic stress
Prupe.1G564100	Pp01	1.56	0.64	0.02	AT4G08500.1	ARAKIN,ATMEKK1,MAPKKK8,MEKK1	Encodes a member of the A1 subgroup of the MEKK (MAPK/ERK kinase kinase) family. MEKK is another name for Mitogen-Activated Protein Kinase Kinase Kinase (MAPKKK or MAP3K). This subgroup has four members: At4g08500 (MEKK1, also known as ARAKIN, MAP3Kb1, MAPKKK8), At4g08480 (MEKK2, also known as MAP3Kb4, MAPKKK9), At4g08470 (MEKK3, also known as MAP3Kb3, MAPKKK10) and At4g12020 (MEKK4, also known a…	MAPK/ERK kinase kinase 1	ppa025328m.g	biotic/abiotic stress
Prupe.4G279600	Pp04	1.57	0.65	0.03	AT1G01720.1	ANAC002,ATAF1	Belongs to a large family of putative transcriptional activators with NAC domain. Transcript level increases in response to wounding and abscisic acid. ATAF1 attentuates ABA signaling and sythesis. Mutants are hyposensitive to ABA. The mRNA is cell-to-cell mobile.	NAC (No Apical Meristem) domain transcriptional regulator superfamily protein	ppa009438m.g	biotic/abiotic stress
Prupe.1G459400	Pp01	1.58	0.66	0.00175	AT2G24550.1		major centromere autoantigen B-like protein;(source:Araport11)		ppa014849m.g	biotic/abiotic stress
Prupe.4G192700	Pp04	1.59	0.67	0.00163	AT4G27310.1		B-box type zinc finger family protein;(source:Araport11)	B-box type zinc finger family protein	ppa010671m.g	biotic/abiotic stress
Prupe.4G069600	Pp04	1.59	0.67	0.03	AT3G14840.2		Encodes LRR-RLK protein that is localized to the plasma membrane and is involved in regulation of plant innate immunity to microbes. LIK1 is phosphorylated by CERK1, a kinase involved in chitin perception. The mRNA is cell-to-cell mobile.	Leucine-rich repeat transmembrane protein kinase	ppa000741m.g	biotic/abiotic stress
Prupe.2G252200	Pp02	1.59	0.66	0.04	AT2G30020.1		Encodes AP2C1. Belongs to the clade B of the PP2C-superfamily. Acts as a MAPK phosphatase that negatively regulates MPK4 and MPK6.	Protein phosphatase 2C family protein	ppa007366m.g	biotic/abiotic stress
Prupe.2G247600	Pp02	1.62	0.7	0.02	AT2G40000.1	ATHSPRO2,HSPRO2	ortholog of sugar beet HS1 PRO-1 2;(source:Araport11)	ortholog of sugar beet HS1 PRO-1 2	ppa004978m.g	biotic/abiotic stress
Prupe.1G288000	Pp01	1.64	0.72	0.03	AT1G13740.1	AFP2	Encodes a member of a small plant-specific gene family whose members interact with ABI5 and appear to be involved in mediating stress responses. AFP2 mutants affect a number of ABA mediated processes such as germination and response to osmotic and sugar stress. AFP2 nuclear localization is stress dependent.	ABI five binding protein 2	ppa006974m.g	biotic/abiotic stress
Prupe.7G176200	Pp07	1.64	0.71	0.01	AT4G35770.1	ATSEN1,DIN1,SEN1	Senescence-associated gene that is strongly induced by phosphate starvation. Transcripts are differentially regulated at the level of mRNA stability at different times of day. mRNAs are targets of the mRNA degradation pathway mediated by the downstream (DST) instability determinant.	Rhodanese/Cell cycle control phosphatase superfamily protein	ppa012088m.g	biotic/abiotic stress
Prupe.1G329000	Pp01	1.69	0.76	0.02	AT1G70830.3	MLP28		MLP-like protein 28	#N/A	biotic/abiotic stress
Prupe.7G205200	Pp07	1.7	0.76	0.0065	AT4G29780.1		nuclease;(source:Araport11)		ppa004524m.g	biotic/abiotic stress
Prupe.6G155500	Pp06	1.71	0.78	0.03	AT2G27080.2			Late embryogenesis abundant (LEA) hydroxyproline-rich glycoprotein family	ppa010043m.g	biotic/abiotic stress
Prupe.7G161200	Pp07	1.72	0.78	0.000523	AT3G50980.1	XERO1	dehydrin xero 1;(source:Araport11)	dehydrin xero 1	ppa011637m.g	biotic/abiotic stress
Prupe.3G230300	Pp03	1.73	0.79	0.000995	AT4G28240.1		Wound-responsive family protein;(source:Araport11)	Wound-responsive family protein	ppa014064m.g	biotic/abiotic stress
Prupe.5G236900	Pp05	1.74	0.8	0.00435	AT1G73500.1	ATMKK9,MKK9	member of MAP Kinase Kinase family. Autophosphorylates and also phosphorylates MPK3 and MPK6. Independently involved in ethylene and calmalexin biosynthesis. Induces transcription of ACS2, ACS6, ERF1, ERF2, ERF5, ERF6, CYP79B2, CYP79B3, CYP71A13 and PAD3.	MAP kinase kinase 9	#N/A	biotic/abiotic stress
Prupe.5G129800	Pp05	1.75	0.81	0.000649	AT1G64660.1	ATMGL,MGL	Encodes a functional methionine gamma-lyase, a cytosolic enzyme catalyzes the degradation of methionine into methanethiol, alpha-ketobutyrate and ammonia. The catabolism of excess methionine is important to methionine homeostasis. The mRNA is cell-to-cell mobile.	methionine gamma-lyase	ppa005470m.g	biotic/abiotic stress
Prupe.8G271100	Pp08	1.8	0.85	0.04	AT3G62550.1		Adenine nucleotide alpha hydrolases-like superfamily protein;(source:Araport11)	Adenine nucleotide alpha hydrolases-like superfamily protein	ppa012449m.g	biotic/abiotic stress
Prupe.1G310900	Pp01	1.82	0.86	0.00158	AT1G25440.1		B-box type zinc finger protein with CCT domain-containing protein;(source:Araport11)	B-box type zinc finger protein with CCT domain	ppa005713m.g	biotic/abiotic stress
Prupe.5G133200	Pp05	1.82	0.87	0.02	AT1G32928.1		Avr9/Cf-9 rapidly elicited protein;(source:Araport11)		ppa022410m.g	biotic/abiotic stress
Prupe.3G229400	Pp03	1.83	0.87	0.02	AT4G10270.1		Wound-responsive family protein;(source:Araport11)	Wound-responsive family protein	ppa025524m.g	biotic/abiotic stress
Prupe.8G064100	Pp08	1.88	0.91	0.000216	AT5G64260.1	EXL2	EXORDIUM like 2;(source:Araport11)	EXORDIUM like 2	ppa009421m.g	biotic/abiotic stress
Prupe.2G123700	Pp02	1.93	0.95	0.00659	AT5G22060.1	ATJ2,J2	Co-chaperonin similar to E. coli DnaJ	DNAJ homologue 2	ppa006364m.g	biotic/abiotic stress
Prupe.7G229000	Pp07	1.95	0.97	0.03	AT3G24500.1	ATMBF1C,MBF1C	One of three genes in A. thaliana encoding multiprotein bridging factor 1, a highly conserved transcriptional coactivator. May serve as a bridging factor between a bZIP factor and TBP. Its expression is specifically elevated in response to pathogen infection, salinity, drought, heat, hydrogen peroxide, and application of abscisic acid or salicylic acid. Constitutive expression enhances the tolera…	multiprotein bridging factor 1C	ppa013016m.g	biotic/abiotic stress
Prupe.2G194400	Pp02	1.97	0.98	1.95e-05	AT2G46680.1	ATHB-7,ATHB7,HB-7	encodes a putative transcription factor that contains a homeodomain closely linked to a leucine zipper motif. Transcript is detected in all tissues examined. Is transcriptionally regulated in an ABA-dependent manner and may act in a signal transduction pathway which mediates a drought response.	homeobox 7	ppa010647m.g	biotic/abiotic stress
Prupe.2G161300	Pp02	1.97	0.98	0.00222	AT3G61220.1			NAD(P)-binding Rossmann-fold superfamily protein	ppa009290m.g	biotic/abiotic stress
Prupe.7G114100	Pp07	2.22	1.15	0.00641	AT2G27690.1	CYP94C1	Encodes a CYP94C1. Has highest omega-hydroxylase activity with 9,10-epoxystearic acid, while also metabolized lauric acid (C12:0) and C18 unsaturated fatty acids. Gene expression is induced in response to wounding and jasmonic acid treatment.	cytochrome P450, family 94, subfamily C, polypeptide 1	ppa025166m.g	biotic/abiotic stress
Prupe.2G000900	Pp02	2.34	1.23	0.00916	AT2G18370.1		Predicted to encode a PR (pathogenesis-related) protein. Belongs to the lipid transfer protein (PR-14) family with the following members: At2g38540/LTP1, At2g38530/LTP2, At5g59320/LTP3, At5g59310/LTP4, At3g51600/LTP5, At3g08770/LTP6, At2g15050/LTP7, At2g18370/LTP8, At2g15325/LTP9, At5g01870/LTP10, At4g33355/LTP11, At3g51590/LTP12, At5g44265/LTP13, At5g62065/LTP14, At4g08530/LTP15.	Bifunctional inhibitor/lipid-transfer protein/seed storage 2S albumin superfamily protein	ppa013464m.g	biotic/abiotic stress
Prupe.2G317700	Pp02	2.53	1.34	0.02	AT4G27670.1	HSP21	Encodes Hsp21, a chloroplast located small heat shock protein. A structure model of Hsp21, obtained by homology modeling, single-particle electron microscopy, and lysine-specific chemical crosslinking, shows that the Hsp21 subunits are arranged in two hexameric discs, rotated by 25 degree in relation to each other.	heat shock protein 21	ppa011103m.g	biotic/abiotic stress
Prupe.2G022800	Pp02	2.57	1.36	0.04	AT5G12470.1		UvrABC system C protein, putative (DUF3411);(source:Araport11)	Protein of unknown function (DUF3411)	#N/A	biotic/abiotic stress
Prupe.6G138400	Pp06	2.61	1.38	0.00552	AT3G51680.1		NAD(P)-binding Rossmann-fold superfamily protein;(source:Araport11)	NAD(P)-binding Rossmann-fold superfamily protein	ppa025923m.g	biotic/abiotic stress
Prupe.2G160700	Pp02	2.65	1.4	2.73e-05	AT3G61220.1			NAD(P)-binding Rossmann-fold superfamily protein	ppa009281m.g	biotic/abiotic stress
Prupe.1G323600	Pp01	2.67	1.42	0.000796	AT2G01340.1	At17.1	Encodes a protein whose expression is responsive to nematode infection.		ppa010741m.g	biotic/abiotic stress
Prupe.2G330000	Pp02	2.77	1.47	0.00156	AT3G63420.1	AGG1,ATAGG1,GG1	heterotrimeric G protein gamma-subunit (AGG1) mRNA,	Ggamma-subunit 1	#N/A	biotic/abiotic stress
Prupe.1G127400	Pp01	2.87	1.52	0.03	AT1G24020.1	MLP423	MLP-like protein 423;(source:Araport11)	MLP-like protein 423	#N/A	biotic/abiotic stress
Prupe.1G328600	Pp01	3.01	1.59	0.000926	AT1G70830.3	MLP28		MLP-like protein 28	ppa025363m.g	biotic/abiotic stress
Prupe.6G264600	Pp06	3.1	1.63	1.4e-05	AT5G02020.2				ppa012435m.g	biotic/abiotic stress
Prupe.2G003300	Pp02	3.12	1.64	0.03	AT1G65690.1		Encodes NHL6 (NDR1/HIN1-like 6). Plays an important role in the abiotic stresses-induced ABA signaling and biosynthesis, particularly during seed germination and early seedling development.	Late embryogenesis abundant (LEA) hydroxyproline-rich glycoprotein family	ppa025011m.g	biotic/abiotic stress
Prupe.3G208800	Pp03	3.14	1.65	0.02	AT5G14180.1	MPL1	Myzus persicae-induced lipase 1;(source:Araport11)	Myzus persicae-induced lipase 1	ppb024555m.g	biotic/abiotic stress
Prupe.1G127300	Pp01	3.16	1.66	0.000348	AT1G24020.1	MLP423	MLP-like protein 423;(source:Araport11)	MLP-like protein 423	ppb010518m.g	biotic/abiotic stress
Prupe.2G161000	Pp02	3.2	1.68	4.93e-07	AT3G61220.1			NAD(P)-binding Rossmann-fold superfamily protein	ppa018232m.g	biotic/abiotic stress
Prupe.7G200200	Pp07	3.28	1.72	0.00083	AT5G20630.1	ATGER3,GER3,GLP3,GLP3A,GLP3B	Encodes a germin-like protein. Its transcripts are more abundant in RNA from leaves collected in the evening, suggesting some kind of circadian regulation.	germin 3	ppa011385m.g	biotic/abiotic stress
Prupe.3G164200	Pp03	3.38	1.76	0.00543	AT5G37490.1		ARM repeat superfamily protein;(source:Araport11)	ARM repeat superfamily protein	ppa005711m.g	biotic/abiotic stress
Prupe.2G063500	Pp02	3.4	1.77	0.00537	AT4G02340.1		alpha/beta-Hydrolases superfamily protein;(source:Araport11)	alpha/beta-Hydrolases superfamily protein	ppa013585m.g	biotic/abiotic stress
Prupe.7G161000	Pp07	3.5	1.81	0.00403	AT3G50980.1	XERO1	dehydrin xero 1;(source:Araport11)	dehydrin xero 1	ppa009997m.g	biotic/abiotic stress
Prupe.1G328800	Pp01	3.57	1.83	0.000244	AT1G70830.3	MLP28		MLP-like protein 28	ppa012742m.g	biotic/abiotic stress
Prupe.1G127200	Pp01	3.67	1.88	0.01	AT1G24020.1	MLP423	MLP-like protein 423;(source:Araport11)	MLP-like protein 423	ppb012927m.g	biotic/abiotic stress
Prupe.7G094000	Pp07	3.9	1.96	0.000396	AT2G35930.1	PUB23	Encodes a cytoplasmically localized U-box domain containing E3 ubiquitin ligase that is involved in the response to water stress and acts as a negative regulator of PAMP-triggered immunity.	plant U-box 23	ppa1027169m.g	biotic/abiotic stress
Prupe.1G227000	Pp01	4.24	2.08	0.0012	AT3G01910.1	AT-SO,AtSO,SOX	Encodes a homodimeric Mo-enzyme with molybdopterin as organic component of the molybdenum cofactor. It lacks the heme domain that other eukaryotic Mo-enzymes possess and has no redox-active centers other than the molybdenum. SO protein has been found in all parts of the plant. The plant SO combines its enzymatic sulfite oxidation with a subsequent nonenzymatic step using its reaction product H2O2…	sulfite oxidase	#N/A	biotic/abiotic stress
Prupe.1G128400	Pp01	4.28	2.1	0.000102	AT1G24020.2	MLP423		MLP-like protein 423	ppa012642m.g	biotic/abiotic stress
Prupe.8G256700	Pp08	4.6	2.2	0.03	AT2G47710.1		Adenine nucleotide alpha hydrolases-like superfamily protein;(source:Araport11)	Adenine nucleotide alpha hydrolases-like superfamily protein	ppa017534m.g	biotic/abiotic stress
Prupe.2G161400	Pp02	4.68	2.23	1.54e-07	AT3G61220.1			NAD(P)-binding Rossmann-fold superfamily protein	ppa026931m.g	biotic/abiotic stress
Prupe.6G126400	Pp06	4.86	2.28	0.00198	AT2G27690.1	CYP94C1	Encodes a CYP94C1. Has highest omega-hydroxylase activity with 9,10-epoxystearic acid, while also metabolized lauric acid (C12:0) and C18 unsaturated fatty acids. Gene expression is induced in response to wounding and jasmonic acid treatment.	cytochrome P450, family 94, subfamily C, polypeptide 1	ppa004592m.g	biotic/abiotic stress
Prupe.7G194400	Pp07	5.78	2.53	0.000109	AT1G19210.1		encodes a member of the DREB subfamily A-5 of ERF/AP2 transcription factor family. The protein contains one AP2 domain. There are 15 members in this subfamily including RAP2.1, RAP2.9 and RAP2.10.	Integrase-type DNA-binding superfamily protein	ppa011336m.g	biotic/abiotic stress
Prupe.2G207600	Pp02	5.81	2.54	0	AT5G65940.1	CHY1	hydrolyzes beta-hydroxyisobutyryl-CoA	beta-hydroxyisobutyryl-CoA hydrolase 1	ppa007004m.g	biotic/abiotic stress
Prupe.3G119100	Pp03	6.08	2.61	0.000679	AT4G35160.1		Encodes a cytosolic N-acetylserotonin O-methyltransferase that can convert N-acetylserotonin to melatonin and serotonin to 5-methoxytryptamine in the process of melatonin synthesis. It does not have caffeic acid O- methyltransferase activity.	O-methyltransferase family protein	#N/A	biotic/abiotic stress
Prupe.2G160800	Pp02	6.31	2.66	0	AT3G61220.1			NAD(P)-binding Rossmann-fold superfamily protein	#N/A	biotic/abiotic stress
Prupe.2G207700	Pp02	9.88	3.3	4.53e-12	AT5G65940.1	CHY1	hydrolyzes beta-hydroxyisobutyryl-CoA	beta-hydroxyisobutyryl-CoA hydrolase 1	ppa017859m.g	biotic/abiotic stress
Prupe.4G261900	Pp04	-4.07	-2.03	0.00115	AT3G59850.1		Pectin lyase-like superfamily protein;(source:Araport11)	Pectin lyase-like superfamily protein	ppa006839m.g	Cell wall
Prupe.7G051600	Pp07	-3.77	-1.92	0.000749	AT3G57240.1	BG3	encodes a member of glycosyl hydrolase family 17	beta-1,3-glucanase 3	ppa024064m.g	Cell wall
Prupe.2G090000	Pp02	-2.6	-1.38	0.000919	AT5G03760.1	ATCSLA09,ATCSLA9,CSLA09,CSLA9,RAT4	encodes a beta-mannan synthase that is required for agrobacterium-mediated plant genetic transformation involves a complex interaction between the bacterium and the host plant. 3' UTR is involved in transcriptional regulation and the gene is expressed in the elongation zone of the root.	Nucleotide-diphospho-sugar transferases superfamily protein	ppa024741m.g	Cell wall
Prupe.7G063900	Pp07	-1.73	-0.79	0.04	AT3G57510.1	ADPG1	Encodes ADPG1, a polygalacturonase protein involved in silique and anther dihiscence. Loss of function mutations have reduced seed set, indehiscent fruit and reduced pollen shedding.	Pectin lyase-like superfamily protein	ppa022427m.g	Cell wall
Prupe.2G147700	Pp02	-1.67	-0.74	0.00823	AT2G45470.1	AGP8,FLA8	FASCICLIN-like arabinogalactan protein 8;(source:Araport11)	FASCICLIN-like arabinogalactan protein 8	ppa006158m.g	Cell wall
Prupe.4G193000	Pp04	-1.51	-0.59	0.00802	AT4G24010.1	ATCSLG1,CSLG1	encodes a protein similar to cellulose synthase	cellulose synthase like G1	ppa001935m.g	Cell wall
Prupe.2G175100	Pp02	1.51	0.59	0.04	AT3G61490.1		Pectin lyase-like superfamily protein;(source:Araport11)	Pectin lyase-like superfamily protein	ppa018224m.g	Cell wall
Prupe.1G520600	Pp01	1.53	0.61	0.00756	AT4G08950.1	EXO	Phosphate-responsive 1 family protein;(source:Araport11)	Phosphate-responsive 1 family protein	ppa008424m.g	Cell wall
Prupe.7G229500	Pp07	1.57	0.65	0.01	AT2G46330.1	AGP16,ATAGP16	Encodes arabinogalactan protein (AGP16).	arabinogalactan protein 16	#N/A	Cell wall
Prupe.2G279700	Pp02	1.71	0.78	0.00571	AT5G62360.1		Plant invertase/pectin methylesterase inhibitor superfamily protein;(source:Araport11)	Plant invertase/pectin methylesterase inhibitor superfamily protein	ppa011607m.g	Cell wall
Prupe.3G197200	Pp03	2.13	1.09	0.02	AT4G12730.1	FLA2	AF333971 Arabidopsis thaliana fasciclin-like arabinogalactan-protein 2 (Fla2) mRNA, complete cds	FASCICLIN-like arabinogalactan 2	ppa007675m.g	Cell wall
Prupe.3G276500	Pp03	2.18	1.13	0.02	AT3G28340.1	GATL10	Encodes a protein with putative galacturonosyltransferase activity.	galacturonosyltransferase-like 10	ppa007162m.g	Cell wall
Prupe.2G274400	Pp02	2.19	1.13	0.03	AT1G65680.1	ATEXPB2,ATHEXP BETA 1.4,EXPB2	member of BETA-EXPANSINS. Naming convention from the Expansin Working Group (Kende et al, 2004. Plant Mol Bio)	expansin B2	ppa009786m.g	Cell wall
Prupe.1G520800	Pp01	2.23	1.16	0.00177	AT4G08950.1	EXO	Phosphate-responsive 1 family protein;(source:Araport11)	Phosphate-responsive 1 family protein	ppa008769m.g	Cell wall
Prupe.6G358300	Pp06	2.31	1.21	0.03	AT1G21270.1	WAK2	cytoplasmic serine/threonine protein kinase induced by salicylic acid. mutant plants exhibit a loss of cell expansion and dependence on sugars and salts for seedling growth, affecting the expression and activity of vacuolar invertase.	wall-associated kinase 2	ppa023856m.g	Cell wall
Prupe.3G296600	Pp03	2.4	1.26	0.000312	AT3G27400.1		Encodes a pectate lyase involved in response to nematodes.	Pectin lyase-like superfamily protein	ppa006569m.g	Cell wall
Prupe.6G099200	Pp06	2.68	1.42	0.01	AT5G03170.1	ATFLA11,FLA11	Encodes FLA11, a member of fasciclin-like arabinogalactan proteins (FLAs) containing a cell adhesion fasciclin (FAS) domain. Mutations result in altered stem biomechanics with reduced tensile strength and reduced tensile modulus of elasticity, as well as altered cell wall architecture and composition, with increased cellulose microfibril angle, reduced arabinose, galactose and cellulose content.	FASCICLIN-like arabinogalactan-protein 11	ppa024648m.g	Cell wall
Prupe.2G014800	Pp02	2.71	1.44	0.01	AT3G07970.1	QRT2	Required for pollen separation during normal development. In qrt mutants, the outer walls of the four meiotic products of the pollen mother cell are fused, and pollen grains are released in tetrads.May be required for cell type-specific pectin degradation.	Pectin lyase-like superfamily protein	ppa026655m.g	Cell wall
Prupe.6G099100	Pp06	2.72	1.44	0.00242	AT5G03170.1	ATFLA11,FLA11	Encodes FLA11, a member of fasciclin-like arabinogalactan proteins (FLAs) containing a cell adhesion fasciclin (FAS) domain. Mutations result in altered stem biomechanics with reduced tensile strength and reduced tensile modulus of elasticity, as well as altered cell wall architecture and composition, with increased cellulose microfibril angle, reduced arabinose, galactose and cellulose content.	FASCICLIN-like arabinogalactan-protein 11	ppa023283m.g	Cell wall
Prupe.6G099000	Pp06	3	1.58	0.00397	AT5G03170.1	ATFLA11,FLA11	Encodes FLA11, a member of fasciclin-like arabinogalactan proteins (FLAs) containing a cell adhesion fasciclin (FAS) domain. Mutations result in altered stem biomechanics with reduced tensile strength and reduced tensile modulus of elasticity, as well as altered cell wall architecture and composition, with increased cellulose microfibril angle, reduced arabinose, galactose and cellulose content.	FASCICLIN-like arabinogalactan-protein 11	ppa026177m.g	Cell wall
Prupe.6G098900	Pp06	3.06	1.62	0.0056	AT5G03170.1	ATFLA11,FLA11	Encodes FLA11, a member of fasciclin-like arabinogalactan proteins (FLAs) containing a cell adhesion fasciclin (FAS) domain. Mutations result in altered stem biomechanics with reduced tensile strength and reduced tensile modulus of elasticity, as well as altered cell wall architecture and composition, with increased cellulose microfibril angle, reduced arabinose, galactose and cellulose content.	FASCICLIN-like arabinogalactan-protein 11	ppa022851m.g	Cell wall
Prupe.5G047300	Pp05	3.21	1.68	0.02	AT4G17030.1	AT-EXPR,ATEXLB1,ATEXPR1,ATHEXP BETA 3.1,EXLB1,EXPR	Encodes EXLB1 (expansin-like B1), a member of the expansin family.	expansin-like B1	ppa017982m.g	Cell wall
Prupe.2G104600	Pp02	3.35	1.74	7.47e-08	AT1G72300.1		Encodes a leucine-rich repeat receptor kinase (LRR-RK) involved in the perception of PSY1. PSY1 is an 18-aa tyrosine-sulfated glycopeptide encoded by AT5G58650 that promotes cellular proliferation and expansion.	Leucine-rich receptor-like protein kinase family protein	ppa026886m.g	Cell wall
Prupe.2G076700	Pp02	4.76	2.25	0.01	AT1G72300.1		Encodes a leucine-rich repeat receptor kinase (LRR-RK) involved in the perception of PSY1. PSY1 is an 18-aa tyrosine-sulfated glycopeptide encoded by AT5G58650 that promotes cellular proliferation and expansion.	Leucine-rich receptor-like protein kinase family protein	ppa016919m.g	Cell wall
Prupe.4G165500	Pp04	5.44	2.44	0.00139	AT1G78830.1		Curculin-like (mannose-binding) lectin family protein;(source:Araport11)	Curculin-like (mannose-binding) lectin family protein	ppa005448m.g	Cell wall
Prupe.4G165600	Pp04	5.79	2.53	0.000246	AT1G78850.1		curculin-like (mannose-binding) lectin family protein, low similarity to ser/thr protein kinase from Zea mays (GI:2598067); contains Pfam lectin (probable mannose binding) domain PF01453 but not the protein kinase domain of the Z. mays protein	D-mannose binding lectin protein with Apple-like carbohydrate-binding domain	ppa007630m.g	Cell wall
Prupe.2G105400	Pp02	1.5	0.58	0.01	AT3G07520.1	ATGLR1.4,GLR1.4	member of Putative ligand-gated ion channel subunit family. Contains a functional cation - permeable pore domain. Involved in cellular cation homeostasis.	glutamate receptor 1.4	ppa025893m.g	Cellular cation homeostasis
Prupe.1G216700	Pp01	1.85	0.89	9.22e-05	AT3G26740.1	CCL	transcripts are differentially regulated at the level of mRNA stability at different times of day controlled by the circadian clock. mRNAs are targets of the mRNA degradation pathway mediated by the downstream (DST) instability determinant.	CCR-like	ppa013059m.g	Circadian
Prupe.1G523200	Pp01	-12.94	-3.69	8.38e-12	AT3G56240.1	CCH	CCH protein belongs to a family of eukaryotic proteins that participate in intracellular copper homeostasis by delivering this metal to the secretory pathway; mainly located along the vascular bundles of senescing leaves and petioles as well as in stem sieve elements; hypothesized to have a role in copper mobilization from decaying organs towards reproductive structures, as a result of metallopro…	copper chaperone	ppa022012m.g	Copper homeostasis
Prupe.2G219100	Pp02	-2.22	-1.15	0.04	AT3G53320.1		Encodes a microtubule-associated protein track growing microtubule plus ends.		ppa018390m.g	cytoskeleton
Prupe.1G482200	Pp01	1.51	0.59	0.01	AT4G32190.1		Myosin heavy chain-related protein;(source:Araport11)	Myosin heavy chain-related protein	ppa001678m.g	cytoskeleton
Prupe.3G087700	Pp03	1.79	0.84	0.03	AT3G15880.1	TPR4,WSIP2		WUS-interacting protein 2	ppa018125m.g	development	topless-like
Prupe.3G218700	Pp03	1.86	0.9	0.00657	AT3G21710.2		transmembrane protein;(source:Araport11)		ppa011622m.g	development	xylem
Prupe.8G096300	Pp08	-3.53	-1.82	3.31e-05	AT4G39250.1	ATRL1,RL1,RSM2	RAD-like 1;(source:Araport11)	RAD-like 1	ppa014060m.g	development
Prupe.3G087800	Pp03	-2.24	-1.17	0.03	AT1G80080.1	AtRLP17,TMM	Encodes a transmembrane leucine-repeat containing receptor-like protein that is expressed in proliferative postprotodermal cells. Recessive mutation leads to disruption of asymmetric cell division during stomata development. Its transcript levels change after inducing MUTE expression in a mute background.	Leucine-rich repeat (LRR) family protein	ppa006269m.g	development
Prupe.2G051400	Pp02	-1.83	-0.87	0.01	AT5G06120.2			ARM repeat superfamily protein	ppa001153m.g	development
Prupe.4G171100	Pp04	-1.57	-0.65	0.01	AT3G15030.1	MEE35,TCP4	Arabidopsis thaliana TCP family transcription factor. Regulated by miR319. Involved in heterchronic regulation of leaf differentiation.	TCP family transcription factor 4	ppa004661m.g	development
Prupe.3G245100	Pp03	1.52	0.6	0.00411	AT3G02380.1	ATCOL2,COL2	homologous to the flowering-time gene CONSTANS (CO) encoding zinc-finger proteins	CONSTANS-like 2	ppa007007m.g	development
Prupe.1G111800	Pp01	1.55	0.63	0.03	AT3G06500.1		Encodes an alkaline/neutral invertase which localizes in mitochondria. It may be modulating hormone balance in relation to the radicle emergence. Mutants display severely reduced shoot growth and reduced oxygen consumption. Mutant root development is not affected as reported for A/N-InvA mutant (inva) plants. The mRNA is cell-to-cell mobile.	Plant neutral invertase family protein	ppa002847m.g	development
Prupe.6G042600	Pp06	1.67	0.74	0.00299	AT5G58350.1	WNK4,ZIK2	Encodes a member of the WNK family (9 members in all) of protein kinases, the structural design of which is clearly distinct from those of other known protein kinases, such as receptor-like kinases and mitogen-activated protein kinases. Its transcription is under the control of circadian rhythms.	with no lysine (K) kinase 4	ppa004913m.g	development
Prupe.3G103700	Pp03	1.68	0.74	0.000211	AT2G24100.1		ATP-dependent DNA helicase;(source:Araport11)		ppa005301m.g	development
Prupe.1G305900	Pp01	1.7	0.77	0.00143	AT1G25560.1	EDF1,TEM1	Encodes a member of the RAV transcription factor family that contains AP2 and B3 binding domains. Involved in the regulation of flowering under long days. Loss of function results in early flowering. Overexpression causes late flowering and repression of expression of FT. Novel transcriptional regulator involved in ethylene signaling. Promoter bound by EIN3. EDF1 in turn, binds to promoter elemen…	AP2/B3 transcription factor family protein	ppa006243m.g	development
Prupe.1G277500	Pp01	1.79	0.84	0.02	AT1G69490.1	ANAC029,ATNAP,NAP	Encodes a member of the NAC transcription factor gene family. It is expressed in floral primordia and upregulated by AP3 and PI. Its expression is associated with leaf senescence. The mRNA is cell-to-cell mobile.	NAC-like, activated by AP3/PI	ppa009530m.g	development
Prupe.2G316100	Pp02	1.83	0.87	0.00877	AT5G53560.1	ATB5-A,ATCB5-E,B5 #2,CB5-E	Encodes a cytochrome b5 isoform that can be reduced by AtCBR, a cytochrome b5 reductase.	cytochrome B5 isoform E	ppa013232m.g	development
Prupe.6G054400	Pp06	2.01	1.01	0.02	AT2G30040.1	MAPKKK14	member of MEKK subfamily	mitogen-activated protein kinase kinase kinase 14	ppa016693m.g	development
Prupe.8G113800	Pp08	2.15	1.1	6.01e-06	AT2G15890.1	MEE14	Encodes CBP1, a regulator of transcription initiation in central cell-mediated pollen tube guidance.	maternal effect embryo arrest 14	ppa009922m.g	development
Prupe.6G188300	Pp06	2.28	1.19	0.04	AT1G34670.1	AtMYB93,MYB93	Encodes a member of the R2R3 transcription factor gene family that is a negative regulator of lateral root (LR) development. It has been proposed that this transcription factor is part of a novel negative feedback loop stimulated specifically in the endodermis upon LR initiation to ensure that LRs are formed only in the correct place.	myb domain protein 93	ppa019923m.g	development
Prupe.2G218000	Pp02	2.39	1.25	0.03	AT1G07900.1	LBD1	LOB domain-containing protein 1;(source:Araport11)	LOB domain-containing protein 1	ppa023989m.g	development
Prupe.1G378000	Pp01	2.39	1.26	0.00107	AT1G75250.2	ATRL6,RL6,RSM3		RAD-like 6	ppa026982m.g	development
Prupe.5G217900	Pp05	2.41	1.27	5.26e-06	AT1G13245.1	DVL4,RTFL17	ROTUNDIFOLIA like 17;(source:Araport11)	ROTUNDIFOLIA like 17	#N/A	development
Prupe.3G251900	Pp03	2.53	1.34	0.02	AT3G51550.1	FER	Encodes a synergid-expressed, plasma-membrane localized receptor-like kinase that accumulates asymetrically in the synergid membrnane at the filiform apparatus and mediates male-female gametophyte interactions during pollen tube reception. Also involved in powdery mildew infection.	Malectin/receptor-like protein kinase family protein	#N/A	development
Prupe.1G436900	Pp01	2.64	1.4	0.00173	AT1G76640.1		Calcium-binding EF-hand family protein;(source:Araport11)	Calcium-binding EF-hand family protein	ppa018514m.g	development
Prupe.3G126400	Pp03	2.85	1.51	0.04	AT2G31060.2			elongation factor family protein	ppa027112m.g	development
Prupe.2G287000	Pp02	3.07	1.62	0.02	AT2G45650.1	AGL6	Sequence suggests this encodes a MADS-box transcription factor. Negatively regulates the FLC/MAF clade genes and positively regulates FT in Arabidopsis.	AGAMOUS-like 6	#N/A	development
Prupe.2G138500	Pp02	3.34	1.74	0.000568	AT3G60650.1		Encodes a peptide involved in the regulation of lateral root development and root growth pattern.		ppa024432m.g	development
Prupe.4G263400	Pp04	4.19	2.07	0.00094	AT1G08080.1	ACA7,ATACA7	alpha carbonic anhydrase 7;(source:Araport11)	alpha carbonic anhydrase 7	ppa010973m.g	development
Prupe.2G297700	Pp02	4.37	2.13	0.00267	AT5G52420.1		transmembrane protein;(source:Araport11)		ppa020445m.g	development
Prupe.4G050800	Pp04	1.64	0.72	0.03	AT1G28330.1	DRM1,DYL1		dormancy-associated protein-like 1	ppa013510m.g	dormancy
Prupe.6G319600	Pp06	1.82	0.87	0.00463	AT1G56220.1			Dormancy/auxin associated family protein	ppa013236m.g	dormancy
Prupe.2G072100	Pp02	-3.24	-1.7	0.0041	AT3G44190.1		FAD/NAD(P)-binding oxidoreductase family protein;(source:Araport11)	FAD/NAD(P)-binding oxidoreductase family protein	ppa007651m.g	energy/mitochondria
Prupe.1G581000	Pp01	-2.08	-1.05	0.01	AT1G57770.1		FAD/NAD(P)-binding oxidoreductase family protein;(source:Araport11)	FAD/NAD(P)-binding oxidoreductase family protein	ppa021157m.g	energy/mitochondria
Prupe.6G055300	Pp06	-2.86	-1.52	0.0022	AT5G58660.1		2-oxoglutarate (2OG) and Fe(II)-dependent oxygenase superfamily protein;(source:Araport11)	2-oxoglutarate (2OG) and Fe(II)-dependent oxygenase superfamily protein	ppa019257m.g	Enzyme_2OG
Prupe.6G278400	Pp06	4.1	2.03	0.00231	AT3G11180.1			2-oxoglutarate (2OG) and Fe(II)-dependent oxygenase superfamily protein	ppa007856m.g	Enzyme_2OG
Prupe.8G066500	Pp08	4.15	2.05	0.00232	AT4G10490.1		2-oxoglutarate (2OG) and Fe(II)-dependent oxygenase superfamily protein;(source:Araport11)	2-oxoglutarate (2OG) and Fe(II)-dependent oxygenase superfamily protein	ppa010145m.g	Enzyme_2OG
Prupe.3G012200	Pp03	2.03	1.02	8.11e-05	AT3G02720.1		Encodes a glyoxalase with high activity towards glyoxal and methylglyoxal. It differs from its animal and bacterial homologs with respect to the configuration of its catalytic residues and the oligomeric property of the enzyme. The mRNA is cell-to-cell mobile.	Class I glutamine amidotransferase-like superfamily protein	#N/A	Enzyme_glyoxalase
Prupe.3G012400	Pp03	2.9	1.54	1.82e-05	AT3G02720.1		Encodes a glyoxalase with high activity towards glyoxal and methylglyoxal. It differs from its animal and bacterial homologs with respect to the configuration of its catalytic residues and the oligomeric property of the enzyme. The mRNA is cell-to-cell mobile.	Class I glutamine amidotransferase-like superfamily protein	#N/A	Enzyme_glyoxalase
Prupe.3G012600	Pp03	4.58	2.2	0.02	AT3G02720.1		Encodes a glyoxalase with high activity towards glyoxal and methylglyoxal. It differs from its animal and bacterial homologs with respect to the configuration of its catalytic residues and the oligomeric property of the enzyme. The mRNA is cell-to-cell mobile.	Class I glutamine amidotransferase-like superfamily protein	#N/A	Enzyme_glyoxalase
Prupe.3G012300	Pp03	6.83	2.77	0.00137	AT3G02720.1		Encodes a glyoxalase with high activity towards glyoxal and methylglyoxal. It differs from its animal and bacterial homologs with respect to the configuration of its catalytic residues and the oligomeric property of the enzyme. The mRNA is cell-to-cell mobile.	Class I glutamine amidotransferase-like superfamily protein	#N/A	Enzyme_glyoxalase
Prupe.1G387200	Pp01	-3.11	-1.64	0.00141	AT4G31940.1	CYP82C4	The gene encodes a cytochrome P450 enzyme, CYP82C. It is involved in the early Fe deficiency response. The mRNA is cell-to-cell mobile.	cytochrome P450, family 82, subfamily C, polypeptide 4	ppa017795m.g	Enzyme_P450
Prupe.1G230500	Pp01	1.62	0.7	0.00664	AT2G45550.1	CYP76C4	member of CYP76C	cytochrome P450, family 76, subfamily C, polypeptide 4	ppa004617m.g	Enzyme_P450
Prupe.2G148700	Pp02	1.64	0.71	0.00706	AT2G45510.1	CYP704A2	member of CYP704A	cytochrome P450, family 704, subfamily A, polypeptide 2	ppa004476m.g	Enzyme_P450
Prupe.1G538200	Pp01	1.75	0.81	0.01	AT4G31940.1	CYP82C4	The gene encodes a cytochrome P450 enzyme, CYP82C. It is involved in the early Fe deficiency response. The mRNA is cell-to-cell mobile.	cytochrome P450, family 82, subfamily C, polypeptide 4	ppa015200m.g	Enzyme_P450
Prupe.7G072400	Pp07	1.94	0.95	0.02	AT5G06900.1	CYP93D1	member of CYP93D	cytochrome P450, family 93, subfamily D, polypeptide 1	ppa020637m.g	Enzyme_P450
Prupe.7G197900	Pp07	2.04	1.03	0.02	AT5G07990.1	CYP75B1,D501,TT7	Required for flavonoid 3' hydroxylase activity. Enzyme abundance relative to CHS determines Quercetin/Kaempferol metabolite ratio. The mRNA is cell-to-cell mobile.	Cytochrome P450 superfamily protein	ppa023335m.g	Enzyme_P450
Prupe.4G235600	Pp04	2.23	1.16	0.0038	AT5G07990.1	CYP75B1,D501,TT7	Required for flavonoid 3' hydroxylase activity. Enzyme abundance relative to CHS determines Quercetin/Kaempferol metabolite ratio. The mRNA is cell-to-cell mobile.	Cytochrome P450 superfamily protein	ppa014572m.g	Enzyme_P450
Prupe.4G103200	Pp04	2.44	1.29	0.0067	AT5G36110.1	CYP716A1	member of CYP716A	cytochrome P450, family 716, subfamily A, polypeptide 1	ppa004999m.g	Enzyme_P450
Prupe.2G296300	Pp02	3.9	1.96	0.00079	AT1G64940.1	CYP89A6	member of CYP89A	cytochrome P450, family 87, subfamily A, polypeptide 6	ppa003980m.g	Enzyme_P450
Prupe.6G227400	Pp06	4.87	2.28	0.000345	AT4G37370.1	CYP81D8	member of CYP81D	cytochrome P450, family 81, subfamily D, polypeptide 8	ppa004635m.g	Enzyme_P450
Prupe.1G398200	Pp01	-1.51	-0.6	0.02	AT5G10770.1		Eukaryotic aspartyl protease family protein;(source:Araport11)	Eukaryotic aspartyl protease family protein	ppa022256m.g	Enzyme_protease
Prupe.1G152100	Pp01	2.13	1.09	0.03	AT1G03220.1		Eukaryotic aspartyl protease family protein;(source:Araport11)	Eukaryotic aspartyl protease family protein	ppa006071m.g	Enzyme_protease
Prupe.4G162100	Pp04	2.36	1.24	0.02	AT5G10770.1		Eukaryotic aspartyl protease family protein;(source:Araport11)	Eukaryotic aspartyl protease family protein	ppa020165m.g	Enzyme_protease
Prupe.2G052700	Pp02	2.97	1.57	0.00383	AT5G06600.1	UBP12	Encodes a ubiquitin-specific protease.	ubiquitin-specific protease 12	ppa017485m.g	Enzyme_protease
Prupe.2G052800	Pp02	3.25	1.7	0.0098	AT5G06600.1	UBP12	Encodes a ubiquitin-specific protease.	ubiquitin-specific protease 12	ppa024552m.g	Enzyme_protease
Prupe.1G152000	Pp01	5.36	2.42	3.5e-05	AT1G03220.1		Eukaryotic aspartyl protease family protein;(source:Araport11)	Eukaryotic aspartyl protease family protein	ppa022337m.g	Enzyme_protease
Prupe.2G022700	Pp02	-1.78	-0.83	0.03	AT2G34320.1		Polynucleotidyl transferase, ribonuclease H-like superfamily protein;(source:Araport11)	Polynucleotidyl transferase, ribonuclease H-like superfamily protein	#N/A	Enzyme_Ribonuclease H
Prupe.6G315500	Pp06	1.55	0.63	0.00324	AT1G56310.1		Polynucleotidyl transferase, ribonuclease H-like superfamily protein;(source:Araport11)	Polynucleotidyl transferase, ribonuclease H-like superfamily protein	ppa003579m.g	Enzyme_Ribonuclease H
Prupe.7G083900	Pp07	2.37	1.24	0.02	AT2G13980.1		Polynucleotidyl transferase, ribonuclease H-like superfamily protein;(source:Araport11)	Polynucleotidyl transferase, ribonuclease H-like superfamily protein	#N/A	Enzyme_Ribonuclease H
Prupe.1G181000	Pp01	-1.91	-0.94	0.01	AT5G12890.1		UDP-Glycosyltransferase superfamily protein;(source:Araport11)	UDP-Glycosyltransferase superfamily protein	ppa015738m.g	Enzyme_UDP-glucosyl transferase
Prupe.4G117900	Pp04	1.82	0.86	0.03	AT1G07250.1	UGT71C4	UDP-glucosyl transferase 71C4;(source:Araport11)	UDP-glucosyl transferase 71C4	ppa004725m.g	Enzyme_UDP-glucosyl transferase
Prupe.7G124400	Pp07	1.95	0.96	0.03	AT2G36750.1	UGT73C1	UDP-glucosyl transferase 73C1;(source:Araport11)	UDP-glucosyl transferase 73C1	ppa018454m.g	Enzyme_UDP-glucosyl transferase
Prupe.7G124100	Pp07	2.28	1.19	0.04	AT2G36780.1		UDP-Glycosyltransferase superfamily protein;(source:Araport11)	UDP-Glycosyltransferase superfamily protein	ppa018836m.g	Enzyme_UDP-glucosyl transferase
Prupe.1G133300	Pp01	1.69	0.75	0.00993	AT4G15920.1		Encodes a vacuolar fructose transporter expressed in parenchyma and xylem that controls leaf fructose content. When its expression is reduced, fructose accumulates in leaves.	Nodulin MtN3 family protein	ppa010394m.g	general metabolim_sugar
Prupe.6G054800	Pp06	1.8	0.85	0.01	AT3G47340.1	ASN1,AT-ASN1,DIN6	encodes a glutamine-dependent asparagine synthetase, the predicted ASN1 peptide contains a purF-type glutamine-binding domain, and is expressed predominantly in shoot tissues, where light has a negative effect on its mRNA accumulation. Expression is induced within 3 hours of dark treatment, in senescing leaves and treatment with exogenous photosynthesis inhibitor. Induction of gene expression was…	glutamine-dependent asparagine synthase 1	ppa003265m.g	general metabolim_sugar
Prupe.5G075600	Pp05	2.45	1.29	0.02	AT1G12240.1	ATBETAFRUCT4,VAC-INV	Encodes a vacuolar invertase betaFruct4. betaFruct4 is transported from the endoplasmic reticulum through the intermediate compartments as a membrane protein. The N-terminal cytoplasmic domain contains multiple sequence motifs that are involved at various stages in the trafficking of betaFruct4 from the ER to the central vacuole. The mRNA is cell-to-cell mobile.	Glycosyl hydrolases family 32 protein	ppa002334m.g	general metabolim_sugar
Prupe.2G222900	Pp02	-16.19	-4.02	0	AT5G53130.1	ATCNGC1,CNGC1	member of Cyclic nucleotide gated channel family	cyclic nucleotide gated channel 1	#N/A	general metabolism	calcium/calmodulin
Prupe.2G223900	Pp02	-3.7	-1.89	3.36e-07	AT5G53130.1	ATCNGC1,CNGC1	member of Cyclic nucleotide gated channel family	cyclic nucleotide gated channel 1	ppa015421m.g	general metabolism	calcium/calmodulin
Prupe.1G183800	Pp01	-1.53	-0.62	0.02	AT3G17690.1	ATCNGC19,CNGC19	member of Cyclic nucleotide gated channel family	cyclic nucleotide gated channel 19	#N/A	general metabolism	calcium/calmodulin
Prupe.2G223500	Pp02	1.54	0.62	0.02	AT5G53130.1	ATCNGC1,CNGC1	member of Cyclic nucleotide gated channel family	cyclic nucleotide gated channel 1	#N/A	general metabolism	calcium/calmodulin
Prupe.2G222500	Pp02	1.62	0.7	0.00238	AT5G53130.1	ATCNGC1,CNGC1	member of Cyclic nucleotide gated channel family	cyclic nucleotide gated channel 1	#N/A	general metabolism	calcium/calmodulin
Prupe.2G044800	Pp02	2.27	1.18	0.00194	AT3G12490.2	ATCYS6,ATCYSB,CYSB	Encodes a protein with cysteine proteinase inhibitor activity. Overexpression increases tolerance to abiotic stressors (i.e.salt,osmotic, cold stress).	cystatin B	ppa013860m.g	general metabolism	calcium/calmodulin
Prupe.2G223600	Pp02	3.24	1.69	2.99e-12	AT5G53130.1	ATCNGC1,CNGC1	member of Cyclic nucleotide gated channel family	cyclic nucleotide gated channel 1	ppa015512m.g	general metabolism	calcium/calmodulin
Prupe.6G047800	Pp06	-2.07	-1.05	0.02	AT1G06980.1		6,7-dimethyl-8-ribityllumazine synthase;(source:Araport11)		ppa012908m.g	general metabolism
Prupe.1G576900	Pp01	-1.54	-0.62	0.01	AT1G14610.1	TWN2,VALRS	Required for proper proliferation of basal cells.	valyl-tRNA synthetase / valine--tRNA ligase (VALRS)	ppa000691m.g	general metabolism
Prupe.1G505400	Pp01	1.54	0.62	0.04	AT1G77760.1	GNR1,NIA1,NR1	Encodes the cytosolic minor isoform of nitrate reductase (NR). Involved in the first step of nitrate assimilation, it contributes about 15% of the nitrate reductase activity in shoots. Similar to molybdopterin oxidoreductases at the N-terminus, and to FAD/NAD-binding cytochrome reductases at the C-terminus. Cofactors: FAD, heme iron (cytochrome B-557), and molybdenum-pterin.	nitrate reductase 1	ppa001113m.g	general metabolism_nitrate
Prupe.8G126000	Pp08	1.8	0.85	0.02	AT2G15620.1	ATHNIR,NIR,NIR1	Involved in the second step of nitrate assimilation. Its expression is induced by nitrate. The mRNA is cell-to-cell mobile.	nitrite reductase 1	ppa003315m.g	general metabolism_nitrate
Prupe.1G354900	Pp01	1.94	0.95	0.00327	AT1G42430.1		inactive purple acid phosphatase-like protein;(source:Araport11)		ppa005695m.g	general metabolism_starch
Prupe.2G292400	Pp02	1.57	0.65	0.00496	AT5G52190.1		Sugar isomerase (SIS) family protein;(source:Araport11)	Sugar isomerase (SIS) family protein	ppa021377m.g	General metabolism_sugar
Prupe.3G113100	Pp03	1.74	0.8	0.02	AT1G06410.1	ATTPS7,ATTPSA,TPS7	Encodes an enzyme putatively involved in trehalose biosynthesis. Though the protein has both trehalose-6-phosphate synthase (TPS)-like and trehalose-6-phosphate phosphatase (TPP)-like domains, neither activity has been detected in enzymatic assays nor has the protein been able to complement yeast TPS or TPP mutants.	trehalose-phosphatase/synthase 7	ppa001387m.g	general metabolism_trehalose
Prupe.1G256200	Pp01	2.08	1.06	3.61e-05	AT1G60140.1	ATTPS10,TPS10	Encodes an enzyme putatively involved in trehalose biosynthesis. The protein has a trehalose synthase (TPS)-like domain that may or may not be active as well as a trehalose phosphatase (TPP)-like domain.	trehalose phosphate synthase	ppa001295m.g	general metabolism_trehalose
Prupe.1G095500	Pp01	2.15	1.1	0.001	AT1G23870.1	ATTPS9,TPS9	Encodes an enzyme putatively involved in trehalose biosynthesis. The protein has a trehalose synthase (TPS)-like domain that may or may not be active as well as a trehalose phosphatase (TPP)-like domain. The mRNA is cell-to-cell mobile.	trehalose-phosphatase/synthase 9	ppa001301m.g	general metabolism_trehalose
Prupe.5G176400	Pp05	2.86	1.52	0.000657	AT1G23870.1	ATTPS9,TPS9	Encodes an enzyme putatively involved in trehalose biosynthesis. The protein has a trehalose synthase (TPS)-like domain that may or may not be active as well as a trehalose phosphatase (TPP)-like domain. The mRNA is cell-to-cell mobile.	trehalose-phosphatase/synthase 9	ppa001397m.g	general metabolism_trehalose
Prupe.1G255500	Pp01	-2.49	-1.32	1.32e-06	AT4G19170.1	CCD4,NCED4	chloroplast-targeted member of a family of enzymes similar to nine-cis-epoxycarotenoid dioxygenase The mRNA is cell-to-cell mobile.	nine-cis-epoxycarotenoid dioxygenase 4	ppa006109m.g	hormone_ABA
Prupe.1G449200	Pp01	-1.77	-0.82	0.01	AT3G63520.1	ATCCD1,ATNCED1,CCD1,NCED1	Encodes a protein with 9-<i>cis</i>-epoxycarotenoid dioxygenase activity. The enzyme was shown to act on a variety of carotenoid including &#946;-carotene, lutein, zeaxanthin, and all-<i>trans</i>-violaxanthin. When those compounds are used as substrates, the major reaction product detected is a C14 dialdehyde: 4,9-dimethyldodeca-2,4,6,8,10-pentaene-1,12-dial. The enzyme did not cleave as efficie…	carotenoid cleavage dioxygenase 1	ppa022654m.g	hormone_ABA
Prupe.7G149700	Pp07	1.63	0.71	0.02	AT4G36740.1	ATHB40,HB-5,HB40	Encodes a homeodomain leucine zipper class I (HD-Zip I) protein.	homeobox protein 40	ppa011343m.g	hormone_ABA
Prupe.6G138800	Pp06	1.7	0.76	0.04	AT3G51680.1		NAD(P)-binding Rossmann-fold superfamily protein;(source:Araport11)	NAD(P)-binding Rossmann-fold superfamily protein	ppa017863m.g	hormone_ABA
Prupe.7G204800	Pp07	1.74	0.8	0.04	AT1G72770.1	HAB1	mutant has ABA hypersensitive inhibition of seed germination; Protein Phosphatase 2C; regulates the activation of the Snf1-related kinase OST1 by abscisic acid. The mRNA is cell-to-cell mobile.	homology to ABI1	ppa005286m.g	hormone_ABA
Prupe.2G219600	Pp02	1.89	0.92	0.04	AT3G54770.1		Encodes a putative RNA binding protein that is localized in the nucleus and affects ABA-regulated seed germination of Arabidopsis.	RNA-binding (RRM/RBD/RNP motifs) family protein	ppa026384m.g	hormone_ABA
Prupe.5G175800	Pp05	2.3	1.2	0.00756	AT1G60190.1		Encodes PUB19, a plant U-box armadillo repeat protein. Involved in salt inhibition of germination together with PUB18. The mRNA is cell-to-cell mobile.	ARM repeat superfamily protein	ppa002322m.g	hormone_ABA
Prupe.1G328300	Pp01	3.38	1.76	0.000696	AT3G02800.1		Encodes an atypical dual-speci&#64257;city phosphatase.	Tyrosine phosphatase family protein	ppa016793m.g	hormone_ABA
Prupe.2G128500	Pp02	3.52	1.81	0.000285	AT2G44880.1		Pentatricopeptide repeat (PPR-like) superfamily protein;(source:Araport11)	Pentatricopeptide repeat (PPR-like) superfamily protein	#N/A	hormone_ABA
Prupe.6G138700	Pp06	5.47	2.45	1.11e-10	AT2G47140.1		NAD(P)-binding Rossmann-fold superfamily protein;(source:Araport11)	NAD(P)-binding Rossmann-fold superfamily protein	ppa020955m.g	hormone_ABA
Prupe.6G258300	Pp06	1.52	0.6	0.00251	AT5G02160.1		transmembrane protein;(source:Araport11)		ppa027046m.g	hormone_auxin
Prupe.3G044500	Pp03	1.53	0.62	0.03	AT4G33090.1	APM1,ATAPM1	encodes an aminopeptidase, a ortholog of mouse microsomal AP (EC 3.4.11.2).	aminopeptidase M1	ppa001233m.g	hormone_auxin
Prupe.4G136800	Pp04	1.56	0.64	0.00458	AT3G12830.1		SAUR-like auxin-responsive protein family;(source:Araport11)	SAUR-like auxin-responsive protein family	ppa013119m.g	hormone_auxin
Prupe.3G035700	Pp03	1.67	0.74	0.02	AT1G54070.1		Dormancy/auxin associated family protein;(source:Araport11)	Dormancy/auxin associated family protein	ppa013609m.g	hormone_auxin
Prupe.1G494400	Pp01	1.67	0.74	0.02	AT1G44350.1	ILL6	encodes a protein similar to IAA amino acid conjugate hydrolase.	IAA-leucine resistant (ILR)-like gene 6	ppa008809m.g	hormone_auxin
Prupe.7G192600	Pp07	1.9	0.93	0.02	AT5G20820.1		SAUR-like auxin-responsive protein family;(source:Araport11)	SAUR-like auxin-responsive protein family	ppa013393m.g	hormone_auxin
Prupe.8G158200	Pp08	2.68	1.42	0.03	AT4G34800.1		SAUR-like auxin-responsive protein family;(source:Araport11)	SAUR-like auxin-responsive protein family	ppa022603m.g	hormone_auxin
Prupe.1G260400	Pp01	3.7	1.89	0.00098	AT1G51760.1	IAR3,JR3	encodes a member of the six Arabidopsis IAA-amino acid conjugate hydrolase subfamily and conjugates and conjugates IAA-Ala in vitro. Gene is expressed most strongly in roots, stems, and flowers. The mRNA is cell-to-cell mobile.	peptidase M20/M25/M40 family protein	ppa006982m.g	hormone_auxin
Prupe.3G144200	Pp03	5.95	2.57	0.000389	AT4G02610.1		Aldolase-type TIM barrel family protein;(source:Araport11)	Aldolase-type TIM barrel family protein	ppa008891m.g	hormone_auxin
Prupe.3G144500	Pp03	15.49	3.95	1.31e-06	AT4G02610.1		Aldolase-type TIM barrel family protein;(source:Araport11)	Aldolase-type TIM barrel family protein	ppa020184m.g	hormone_auxin
Prupe.1G291100	Pp01	-5.33	-2.41	0.000162	AT2G26710.1	BAS1,CYP72B1,CYP734A1	Encodes a member of the cytochrome p450 family that serves as a control point between multiple photoreceptor systems and brassinosteroid signal transduction. Involved in brassinolide metabolism. Mediates response to a variety of light signals including hypocotyl elongation and cotyledon expansion.	Cytochrome P450 superfamily protein	ppa024660m.g	hormone_BR
Prupe.1G291800	Pp01	-4.5	-2.17	0.02	AT2G26710.1	BAS1,CYP72B1,CYP734A1	Encodes a member of the cytochrome p450 family that serves as a control point between multiple photoreceptor systems and brassinosteroid signal transduction. Involved in brassinolide metabolism. Mediates response to a variety of light signals including hypocotyl elongation and cotyledon expansion.	Cytochrome P450 superfamily protein	#N/A	hormone_BR
Prupe.7G124200	Pp07	1.94	0.96	0.01	AT2G36800.1	DOGT1,UGT73C5	Encodes a DON-Glucosyltransferase. The UGT73C5 glucosylates both brassinolide and castasterone in the 23-O position. The enzyme is presumably involved in the homeostasis of those steroid hormones hence regulating BR activity. Transgenic plants overexpressing UGT73C5 show a typical BR-deficient phenotype.	don-glucosyltransferase 1	ppa004804m.g	hormone_BR
Prupe.3G031700	Pp03	2.07	1.05	0.01	AT1G53885.1		linoleate 9S-lipoxygenase-4 protein, putative (DUF581);(source:Araport11)	Protein of unknown function (DUF581)	ppa012970m.g	hormone_cytokinin
Prupe.2G272500	Pp02	1.64	0.71	0.03	AT5G07580.1		encodes a member of the ERF (ethylene response factor) subfamily B-3 of ERF/AP2 transcription factor family. The protein contains one AP2 domain. There are 18 members in this subfamily including ATERF-1, ATERF-2, AND ATERF-5.	Integrase-type DNA-binding superfamily protein	ppa022802m.g	hormone_ethylene
Prupe.4G051400	Pp04	1.77	0.82	0.00289	AT5G44210.1	ATERF-9,ATERF9,ERF9	encodes a member of the ERF (ethylene response factor) subfamily B-1 of ERF/AP2 transcription factor family (ATERF-9). The protein contains one AP2 domain. There are 15 members in this subfamily including ATERF-3, ATERF-4, ATERF-7, and leafy petiole.	erf domain protein 9	ppa010090m.g	hormone_ethylene
Prupe.2G272400	Pp02	1.87	0.9	6.94e-05	AT5G51190.1		encodes a member of the ERF (ethylene response factor) subfamily B-3 of ERF/AP2 transcription factor family. The protein contains one AP2 domain. There are 18 members in this subfamily including ATERF-1, ATERF-2, AND ATERF-5.	Integrase-type DNA-binding superfamily protein	ppa008915m.g	hormone_ethylene
Prupe.1G214900	Pp01	1.96	0.97	0.00332	AT5G13330.1	Rap2.6L	encodes a member of the ERF (ethylene response factor) subfamily B-4 of ERF/AP2 transcription factor family. The protein contains one AP2 domain. There are 7 members in this subfamily.	related to AP2 6l	ppa011097m.g	hormone_ethylene
Prupe.5G061800	Pp05	2.02	1.01	0.00109	AT4G17500.1	ATERF-1,ERF-1	Encodes a member of the ERF (ethylene response factor) subfamily B-3 of ERF/AP2 transcription factor family (ATERF-1). The protein contains one AP2 domain. There are 18 members in this subfamily including ATERF-1, ATERF-2, AND ATERF-5. The mRNA is cell-to-cell mobile.	ethylene responsive element binding factor 1	ppa009707m.g	hormone_ethylene
Prupe.5G062000	Pp05	2.4	1.26	0.000133	AT5G47230.1	ATERF-5,ATERF5,ERF5	encodes a member of the ERF (ethylene response factor) subfamily B-3 of ERF/AP2 transcription factor family (ATERF-5). The protein contains one AP2 domain. There are 18 members in this subfamily including ATERF-1, ATERF-2, AND ATERF-5. The mRNA is cell-to-cell mobile.	ethylene responsive element binding factor 5	ppa007892m.g	hormone_ethylene
Prupe.4G026300	Pp04	-7.77	-2.96	5.88e-05	AT4G21200.1	ATGA2OX8,GA2OX8	Encodes a protein with gibberellin 2-oxidase activity which acts specifically on C-20 gibberellins.	gibberellin 2-oxidase 8	ppa026799m.g	hormone_GA
Prupe.4G238400	Pp04	-2.5	-1.32	9.34e-06	AT1G79460.1	ATKS,ATKS1,GA2,KS,KS1	Encodes for a protein with ent-kaurene synthase B activity which catalyzes the second step in the cyclization of GGPP to ent-kaurene in the gibberellins biosynthetic pathway.	Terpenoid cyclases/Protein prenyltransferases superfamily protein	#N/A	hormone_GA
Prupe.4G150200	Pp04	1.59	0.67	0.01	AT1G78440.1	ATGA2OX1,GA2OX1	Encodes a gibberellin 2-oxidase that acts on C19 gibberellins.	Arabidopsis thaliana gibberellin 2-oxidase 1	ppa008414m.g	hormone_GA
Prupe.1G562400	Pp01	2.96	1.57	0.01	AT4G17570.1	GATA26		GATA transcription factor 26	#N/A	hormone_GA
Prupe.1G461600	Pp01	2.98	1.58	0.00125	AT5G24860.1	ATFPF1,FPF1	encodes a small protein of 12.6 kDa that regulates flowering and is involved in gibberellin signalling pathway. It is expressed in apical meristems immediately after the photoperiodic induction of flowering. Genetic interactions with flowering time and floral organ identity genes suggest that this gene may be involved in modulating the competence to flower. There are two other genes similar to FP…	flowering promoting factor 1	ppa013757m.g	hormone_GA
Prupe.2G091700	Pp02	-2.38	-1.25	0.00192	AT1G20510.1	OPCL1	OPC-8:0 CoA ligase1;(source:Araport11)	OPC-8:0 CoA ligase1	ppa022057m.g	hormone_JA	biosynthesis
Prupe.3G239900	Pp03	1.73	0.79	0.01	AT1G13280.1	AOC4	Encodes allene oxide cyclase. One of four genes in Arabidopsis that encode this enzyme, which catalyzes an essential step in jasmonic acid biosynthesis. Gene expression is reduced during senescence, a process that involves jasmonic acid signalling pathway.	allene oxide cyclase 4	ppa012079m.g	hormone_JA
Prupe.2G005500	Pp02	2.37	1.25	0.00914	AT3G45140.1	ATLOX2,LOX2	Chloroplast lipoxygenase required for wound-induced jasmonic acid accumulation in Arabidopsis.Mutants are resistant to Staphylococcus aureus and accumulate salicylic acid upon infection. The mRNA is cell-to-cell mobile.	lipoxygenase 2	ppa001631m.g	hormone_JA
Prupe.2G250900	Pp02	2.73	1.45	0.01	AT5G05600.1		Encodes a protein with similarity to flavonol synthases that is involved in the detoxifcation polycyclic aromatic hydrocarbons.One of 4 paralogs encoding a 2-oxoglutarate/Fe(II)-dependent oxygenases that hydroxylates JA to 12-OH-JA.	2-oxoglutarate (2OG) and Fe(II)-dependent oxygenase superfamily protein	ppa007719m.g	hormone_JA
Prupe.5G152200	Pp05	4.88	2.29	0.00462	AT3G48520.1	CYP94B3	CYP94B3 is a jasmonoyl-isoleucine-12-hydroxylase that catalyzes the formation of 12-OH-JA-Ile from JA-Ile. By reducing the levels of this the biologically active phytohormone, CYP94B3 attenuates the jasmonic acid signaling cascade. CYP94B3 transcript levels rise in response to wounding.	cytochrome P450, family 94, subfamily B, polypeptide 3	ppa017252m.g	hormone_JA
Prupe.5G130700	Pp05	8.21	3.04	1.88e-05	AT1G32640.1	ATMYC2,JAI1,JIN1,MYC2,RD22BP1,ZBF1	Encodes a MYC-related transcriptional activator with a typical DNA binding domain of a basic helix-loop-helix leucine zipper motif. Binds to an extended G-Box promoter motif and interacts with Jasmonate ZIM-domain proteins. MYC2 interacts with EIN3 and EIL1 to repress hook curvature and resistance to Botrytis cinera.Its transcription is induced by dehydration stress and ABA treatment. Negative re…	Basic helix-loop-helix (bHLH) DNA-binding family protein	ppa005343m.g	hormone_JA
Prupe.1G578500	Pp01	2.18	1.13	0.01	AT5G20900.1	JAZ12,TIFY3B	jasmonate-zim-domain protein 12;(source:Araport11)	jasmonate-zim-domain protein 12	#N/A	hormone_JA_JAZ
Prupe.1G218500	Pp01	2.47	1.3	0.00595	AT5G13220.1	JAS1,JAZ10,TIFY9	Plants overexpressing At5g13220.3, but not At5g13220.1 showed enhanced insensitivity to MeJa.	jasmonate-zim-domain protein 10	ppa011173m.g	hormone_JA_JAZ
Prupe.4G082500	Pp04	8.48	3.08	1.78e-05	AT1G30135.1	JAZ8,TIFY5A	jasmonate-zim-domain protein 8;(source:Araport11)	jasmonate-zim-domain protein 8	ppa013410m.g	hormone_JA_JAZ
Prupe.3G037800	Pp03	2.79	1.48	0.000353	AT1G74950.1	JAZ2,TIFY10B	TIFY domain/Divergent CCT motif family protein;(source:Araport11)	TIFY domain/Divergent CCT motif family protein	ppa011370m.g	hormone_JA_JAZ2
Prupe.8G196800	Pp08	1.79	0.84	0.02	AT3G25180.1	CYP82G1	Encodes a cytochrome P450 monooxygenase (CYP82G1) that catalyzes the production of two volatile homoterpenes, TMTT and DMNT, although it is only likely to produce TMTT in planta. TMTT can be involved in attracting predatory insects to protect Arabidopsis plants from herbivorous pests. Homoterpene synthesis is also stimulated by fungal elicitors which increase the transcript levels of CYP82G1.	cytochrome P450, family 82, subfamily G, polypeptide 1	ppa004569m.g	hormone_JA_terpene
Prupe.4G030300	Pp04	1.8	0.85	0.02	AT1G61680.1	ATTPS14,TPS14	terpene synthase 14;(source:Araport11)	terpene synthase 14	ppa002670m.g	hormone_JA_terpene
Prupe.3G222300	Pp03	2.08	1.06	0.04	AT3G25830.1	ATTPS-CIN,TPS-CIN	Encodes the monoterpene 1,8-cineole synthase, atTPS-Cin. This polypeptide was also shown to synthesize other monoterpenes albeit in minor quantities. The same polypeptide is encoded at two different loci, the result of gene duplication: at3g25820 and at3g25830.	terpene synthase-like sequence-1,8-cineole	ppa004600m.g	hormone_JA_terpene
Prupe.4G029900	Pp04	2.69	1.43	0.00033	AT4G16730.1	TPS02	In the Col ecotype, no functional protein is encoded at this locus due to the presence of a two-base (AT) insertion 184 nucleotides downstream of the start codon leading to a frame shift and premature translational termination. However, in the Ws ecotype, a functional terpene synthase that localizes to the chloroplast is encoded at this locus. It can catalyze the synthesis of (E)-beta-ocimene and…	terpene synthase 02	ppa003423m.g	hormone_JA_terpene
Prupe.4G125300	Pp04	2.77	1.47	0.00957	AT4G16740.1	ATTPS03,TPS03	Encodes an (E,E)-alpha-farnesene synthase in the Col ecotype of Arabidopsis. This enzyme can also catalyze the formation of (E)-beta-ocimene as well as trace amounts of myrcene and other related compounds in vitro. The cytosolic localization of the protein may make it favor (E,E)-alpha-farnesene biosynthesis because the precursor of this product, FPP, is primarily cytosolic. Transcript levels for…	terpene synthase 03	ppa023341m.g	hormone_JA_terpene
Prupe.3G234500	Pp03	3.26	1.7	0.02	AT1G61120.1	GES,TPS04,TPS4	Encodes a geranyllinalool synthase that produces a precursor to TMTT, a volatile plant defense C16-homoterpene. GES transcript levels rise in response to alamethicin, a fungal peptide mixture that damages membranes. This transcriptional response is blocked in JA biosynthetic and JA signaling mutants, but GES transcript levels still rise in response to alamethicin in mutants with salicylic acid an…	terpene synthase 04	ppa024760m.g	hormone_JA_terpene
Prupe.3G222200	Pp03	6.15	2.62	3.65e-05	AT3G25820.1	ATTPS-CIN,TPS-CIN	Encodes the monoterpene 1,8-cineole synthase, atTPS-Cin. This polypeptide was also shown to synthesize other monoterpenes albeit in minor quantities. The same polypeptide is encoded at two different loci, the result of gene duplication: at3g25820 and at3g25830.	terpene synthase-like sequence-1,8-cineole	ppa023532m.g	hormone_JA_terpene
Prupe.4G194500	Pp04	6.19	2.63	0.00087	AT5G23960.2	ATTPS21,TPS21		terpene synthase 21	#N/A	hormone_JA_terpene
Prupe.4G198200	Pp04	9.64	3.27	4.31e-05	AT5G23960.1	ATTPS21,TPS21	Encodes a sesquiterpene synthase involved in generating all of the group A sesquiterpenes found in the Arabidopsis floral volatile blend. Strongly expressed in the stigma.	terpene synthase 21	#N/A	hormone_JA_terpene
Prupe.1G423400	Pp01	1.59	0.67	0.000941	AT3G03990.1		Encodes an alpha/beta hydrolase essential for strigolactone signaling. Degradation of the protein is promoted by strigolactone. The mRNA is cell-to-cell mobile.	alpha/beta-Hydrolases superfamily protein	ppa010005m.g	hormone_SL
Prupe.7G227500	Pp07	1.68	0.75	0.04	AT3G24420.1		alpha/beta-Hydrolases superfamily protein;(source:Araport11)	alpha/beta-Hydrolases superfamily protein	ppa012103m.g	hormone_SL
Prupe.3G117700	Pp03	1.53	0.61	0.000798	AT2G42620.1	MAX2,ORE9,PPS	The mutations at MAX2 cause increased hypocotyl and petiole elongation in light-grown seedlings. Positional cloning identifies MAX2 as a member of the F-box leucine-rich repeat family of proteins. MAX2 is identical to ORE9, a proposed regulator of leaf senescence. Involved in positive regulation of light responses. The mRNA is cell-to-cell mobile.	RNI-like superfamily protein	ppa002017m.g	hormone_SL_MAX2
Prupe.1G158200	Pp01	3.46	1.79	0.000576	AT3G48880.1		RNI-like superfamily protein;(source:Araport11)	RNI-like superfamily protein	#N/A	hormone_SL_MAX2-like
Prupe.6G129600	Pp06	-2.66	-1.41	0.000138	AT3G52740.1	BIC1	hypothetical protein;(source:Araport11)		#N/A	Light signaling	CRY inhibitor
Prupe.1G187500	Pp01	-4.02	-2.01	0.02	AT3G23790.1	AAE16	AMP-dependent synthetase and ligase family protein;(source:Araport11)	AMP-dependent synthetase and ligase family protein	#N/A	lipid/fatty acid
Prupe.2G113500	Pp02	-3.59	-1.85	0.01	AT1G02205.2	CER1		Fatty acid hydroxylase superfamily	ppa002903m.g	lipid/fatty acid
Prupe.1G383800	Pp01	-2.29	-1.2	0.04	AT1G75020.2	LPAT4		lysophosphatidyl acyltransferase 4	ppa006921m.g	lipid/fatty acid
Prupe.2G112800	Pp02	-2.15	-1.1	0.000656	AT1G02205.2	CER1		Fatty acid hydroxylase superfamily	ppa002770m.g	lipid/fatty acid
Prupe.2G066100	Pp02	-1.84	-0.88	0.00242	AT5G16010.1		3-oxo-5-alpha-steroid 4-dehydrogenase family protein;(source:Araport11)	3-oxo-5-alpha-steroid 4-dehydrogenase family protein	ppa017488m.g	lipid/fatty acid
Prupe.7G117600	Pp07	-1.81	-0.85	0.01	AT5G53390.1		Encodes a member of the bifunctional wax ester synthase/diacylglycerol acyltransferase gene family, WSD11, which is expressed in elongating petals and localized to the plasma membrane.	O-acyltransferase (WSD1-like) family protein	ppa022053m.g	lipid/fatty acid
Prupe.4G210600	Pp04	-1.73	-0.79	0.00982	AT4G27030.1	FAD4,FADA	Encodes an unusual palmitate desaturase that is highly substrate specific. It introduces a delta-3 trans double bond at palmitate at the sn-2 position of phosphatidylglycerol. The mRNA is cell-to-cell mobile.	fatty acid desaturase A	ppa009008m.g	lipid/fatty acid
Prupe.1G093000	Pp01	-1.67	-0.74	0.00487	AT1G73050.1		Glucose-methanol-choline (GMC) oxidoreductase family protein;(source:Araport11)	Glucose-methanol-choline (GMC) oxidoreductase family protein	#N/A	lipid/fatty acid
Prupe.1G219000	Pp01	-1.51	-0.59	0.02	AT2G33510.1				ppa019268m.g	lipid/fatty acid
Prupe.2G226400	Pp02	1.57	0.65	0.00227	AT2G39420.1		alpha/beta-Hydrolases superfamily protein;(source:Araport11)	alpha/beta-Hydrolases superfamily protein	ppa008890m.g	lipid/fatty acid
Prupe.3G011300	Pp03	1.95	0.96	0.00148	AT5G16370.1	AAE5	acyl activating enzyme 5;(source:Araport11)	acyl activating enzyme 5	ppa003732m.g	lipid/fatty acid
Prupe.1G016900	Pp01	1.97	0.98	0.01	AT3G22600.1		Bifunctional inhibitor/lipid-transfer protein/seed storage 2S albumin superfamily protein;(source:Araport11)	Bifunctional inhibitor/lipid-transfer protein/seed storage 2S albumin superfamily protein	ppa012613m.g	lipid/fatty acid
Prupe.2G113600	Pp02	2	1	0.00265	AT1G02205.2	CER1		Fatty acid hydroxylase superfamily	ppa002824m.g	lipid/fatty acid
Prupe.5G148400	Pp05	2.58	1.37	0.03	AT1G08510.1	FATB	Encodes an acyl-acyl carrier protein thioesterase. Hydrolyzes primarily saturated acyl-ACPs with chain lengths that vary between 8 and 18 carbons. Involved in saturated fatty acid synthesis. Nuclear-encoded, plastid-targeted globular protein that is functional as dimer.	fatty acyl-ACP thioesterases B	ppa024641m.g	lipid/fatty acid
Prupe.6G126700	Pp06	2.92	1.55	0.02	AT4G33790.1	CER4,FAR3,G7	Encodes an alcohol-forming fatty acyl-CoA reductase, involved in cuticular wax biosynthesis. Lines carrying recessive mutations are deficient in primary alcohol and have glossy stem surfaces.	Jojoba acyl CoA reductase-related male sterility protein	ppa004772m.g	lipid/fatty acid
Prupe.1G021600	Pp01	-35.93	-5.17	1.31e-09	AT3G22840.1	ELIP,ELIP1	Encodes an early light-inducible protein.	Chlorophyll A-B binding family protein	ppa011907m.g	plastid
Prupe.2G215400	Pp02	-11.7	-3.55	5.88e-15	AT5G36700.2	ATPGLP1,PGLP1		2-phosphoglycolate phosphatase 1	ppa013379m.g	plastid
Prupe.1G311400	Pp01	-3.89	-1.96	2.84e-07	AT5G38430.1		Encodes a member of the Rubisco small subunit (RBCS) multigene family: RBCS1A (At1g67090), RBCS1B (At5g38430), RBCS2B (At5g38420), and RBCS3B (At5g38410).	Ribulose bisphosphate carboxylase (small chain) family protein	ppa012174m.g	plastid
Prupe.1G021800	Pp01	-2.51	-1.32	6.3e-05	AT3G22840.1	ELIP,ELIP1	Encodes an early light-inducible protein.	Chlorophyll A-B binding family protein	ppa011739m.g	plastid
Prupe.1G021400	Pp01	-2.44	-1.29	0.000141	AT3G22840.1	ELIP,ELIP1	Encodes an early light-inducible protein.	Chlorophyll A-B binding family protein	ppa011747m.g	plastid
Prupe.3G080900	Pp03	-2.24	-1.16	0.01	AT5G17870.1	PSRP6	plastid-specific ribosomal protein 6 precursor (Psrp-6) - like	plastid-specific 50S ribosomal protein 6	#N/A	plastid
Prupe.3G284400	Pp03	-1.62	-0.7	0.000545	AT1G23740.1		AOR is an alkenal/one oxidoreductase that acts on compounds with unsaturated alpha,beta-carbonyls. The activity of this enzyme with a number of substrates, including acrolein and 3-buten-2-one, was demonstrated in vitro using a truncated form of the protein that lacked approximately 80 of the first amino acids. This protein appears to localize to the chloroplast where it likely helps to maintain …	Oxidoreductase, zinc-binding dehydrogenase family protein	ppa008712m.g	plastid
Prupe.8G236100	Pp08	-1.57	-0.65	0.03	AT3G51895.1	AST12,SULTR3;1	Encodes a chloroplast-localized sulfate transporter.	sulfate transporter 3;1	ppa002556m.g	plastid
Prupe.6G204700	Pp06	1.62	0.7	0.02	AT4G15560.1	CLA,CLA1,DEF,DXPS2,DXS	Encodes a protein with 1-deoxyxylulose 5-phosphate synthase activity involved in the MEP pathway. It is essential for chloroplast development in Arabidopsis	Deoxyxylulose-5-phosphate synthase	ppa002778m.g	plastid
Prupe.7G168700	Pp07	1.66	0.73	0.00248	AT4G36040.1		Chaperone DnaJ-domain superfamily protein;(source:Araport11)	Chaperone DnaJ-domain superfamily protein	ppa012770m.g	plastid
Prupe.6G283700	Pp06	1.87	0.91	0.000873	AT5G01600.1	ATFER1,FER1	Encodes a ferretin protein that is targeted to the chloroplast. Member of a Ferritin gene family. Gene expression is induced in response to iron overload and by nitric oxide. Expression of the gene is downregulated in the presence of paraquat, an inducer of photoxidative stress.	ferretin 1	ppa010086m.g	plastid
Prupe.1G417100	Pp01	1.93	0.95	0.000153	AT1G10070.1	ATBCAT-2,BCAT-2	Encodes a chloroplast branched-chain amino acid aminotransferase. Complements the yeast leu/iso-leu/val auxotrophy mutant. Involved in cell wall development.	branched-chain amino acid transaminase 2	ppa008826m.g	plastid
Prupe.2G039900	Pp02	2.01	1.01	0.0002	AT1G60500.1	DRP4C	Dynamin related protein 4C;(source:Araport11)	Dynamin related protein 4C	ppa019826m.g	plastid
Prupe.3G100300	Pp03	2.15	1.1	0.000135	AT1G80920.1	J8	A nuclear encoded soluble protein found in the chloroplast stroma. Negatively regulated by light and has rapid turnover in darkness.	Chaperone DnaJ-domain superfamily protein	ppa012860m.g	plastid
Prupe.8G162800	Pp08	2.23	1.16	0.00209	AT2G17880.1		Chaperone DnaJ-domain superfamily protein;(source:Araport11)	Chaperone DnaJ-domain superfamily protein	ppa015688m.g	plastid
Prupe.2G157700	Pp02	2.4	1.26	1.11e-09	AT2G45770.1	CPFTSY,FRD4		signal recognition particle receptor protein, chloroplast (FTSY)	ppa007514m.g	plastid
Prupe.2G284600	Pp02	2.53	1.34	0.00284	AT5G66520.1		Encodes a pentatricopeptide repeat protein involved in chloroplast mRNA editing. Mutants display defects in C-U editing of ndhB.	Tetratricopeptide repeat (TPR)-like superfamily protein	#N/A	plastid
Prupe.8G258500	Pp08	2.66	1.41	0.01	AT2G47770.1	ATTSPO,TSPO	Encodes a membrane-bound protein designated AtTSPO (Arabidopsis thaliana TSPO-related). AtTSPO is related to the bacterial outer membrane tryptophan-rich sensory protein (TspO) and the mammalian mitochondrial 18 kDa Translocator Protein (18 kDa TSPO), members of the TspO/MBR domain-containing membrane proteins. Mainly detected in dry seeds, but can be induced in vegetative tissues by osmotic or s…	TSPO(outer membrane tryptophan-rich sensory protein)-related	ppa011928m.g	plastid
Prupe.2G288700	Pp02	3.16	1.66	0.000968	AT2G29760.1	OTP81	Encodes a chloroplast RNA editing factor.	Tetratricopeptide repeat (TPR)-like superfamily protein	ppa016304m.g	plastid
Prupe.1G364400	Pp01	3.33	1.74	6.22e-05	AT4G36040.1		Chaperone DnaJ-domain superfamily protein;(source:Araport11)	Chaperone DnaJ-domain superfamily protein	ppa012765m.g	plastid
Prupe.8G131400	Pp08	-1.61	-0.69	0.04	AT1G49750.1		Leucine-rich repeat (LRR) family protein;(source:Araport11)	Leucine-rich repeat (LRR) family protein	ppa014775m.g	receptor kinase
Prupe.6G260000	Pp06	-1.51	-0.6	0.03	AT2G37710.1	RLK	Induced in response to Salicylic acid. The mRNA is cell-to-cell mobile.	receptor lectin kinase	ppa002342m.g	receptor kinase
Prupe.4G158000	Pp04	1.55	0.64	0.04	AT1G53430.1		Leucine-rich repeat transmembrane protein kinase;(source:Araport11)	Leucine-rich repeat transmembrane protein kinase	ppa000854m.g	receptor kinase
Prupe.8G006300	Pp08	1.79	0.84	0.00801	AT1G33590.1		Leucine-rich repeat (LRR) family protein;(source:Araport11)	Leucine-rich repeat (LRR) family protein	ppa005241m.g	receptor kinase
Prupe.1G496900	Pp01	2.53	1.34	0.02	AT1G70250.1		Encodes a Protease inhibitor/seed storage/LTP family protein	receptor serine/threonine kinase, putative	#N/A	receptor kinase
Prupe.2G116200	Pp02	2.87	1.52	0.00147	AT3G47570.1		Leucine-rich repeat protein kinase family protein;(source:Araport11)	Leucine-rich repeat protein kinase family protein	ppa020571m.g	receptor kinase
Prupe.2G064900	Pp02	3.37	1.75	0.01	AT4G08850.1		MIK1 encodes a receptor kinase that forms a complex with MDIS1/MIK2 and binds LURE1, the female pollen guidance chemi-attractant. MIK1 phosphorylates MDIS1 and is autophosphorylated.	Leucine-rich repeat receptor-like protein kinase family protein	ppa018504m.g	receptor kinase
Prupe.2G116100	Pp02	3.49	1.8	0.00116	AT3G47570.1		Leucine-rich repeat protein kinase family protein;(source:Araport11)	Leucine-rich repeat protein kinase family protein	ppa023570m.g	receptor kinase
Prupe.2G128400	Pp02	4.45	2.15	0.000106	AT1G45616.1	AtRLP6,RLP6	receptor like protein 6;(source:Araport11)	receptor like protein 6	#N/A	receptor kinase
Prupe.4G029800	Pp04	5.52	2.46	0.00251	AT5G54590.2	CRLK1	Splice variant At5g54590.2 encodes CRLK1 (440-amino acid in length) calcium/calmodulin-regulated receptor-like kinase crucial for cold tolerance. CRLK1 is Primarily localized in the plasma membrane.	Protein kinase superfamily protein	ppa017657m.g	receptor kinase
Prupe.8G217100	Pp08	6.9	2.79	0.000423	AT4G08850.1		MIK1 encodes a receptor kinase that forms a complex with MDIS1/MIK2 and binds LURE1, the female pollen guidance chemi-attractant. MIK1 phosphorylates MDIS1 and is autophosphorylated.	Leucine-rich repeat receptor-like protein kinase family protein	ppa026559m.g	receptor kinase
Prupe.2G141100	Pp02	-3.58	-1.84	0.00431	AT5G27820.1		Ribosomal L18p/L5e family protein;(source:Araport11)	Ribosomal L18p/L5e family protein	ppa013614m.g	ribosomal
Prupe.2G000700	Pp02	1.71	0.77	0.02	AT4G00100.1	ATRPS13A,PFL2,RPS13,RPS13A	Encodes a cytoplasmic ribosomal protein S13 homologue involved in early leaf development The mRNA is cell-to-cell mobile.	ribosomal protein S13A	#N/A	ribosomal
Prupe.6G139200	Pp06	2.37	1.25	0.00147	AT5G22250.1		Encodes one of the homologs of the yeast CCR4-associated factor 1: AT3G44260 (CAF1a), AT5G22250 (CAF1b). Has mRNA deadenylation activity. Also plays a role in plant defense responses.	Polynucleotidyl transferase, ribonuclease H-like superfamily protein	ppa009650m.g	RNA
Prupe.2G078300	Pp02	2.86	1.51	0.00181	AT3G26560.1		ATP-dependent RNA helicase;(source:Araport11)	ATP-dependent RNA helicase, putative	#N/A	RNA
Prupe.2G125300	Pp02	3.31	1.73	0.01	AT5G08420.1		RNA-binding KH domain-containing protein;(source:Araport11)	RNA-binding KH domain-containing protein	#N/A	RNA
Prupe.2G078200	Pp02	3.4	1.77	0.00108	AT3G26560.1		ATP-dependent RNA helicase;(source:Araport11)	ATP-dependent RNA helicase, putative	#N/A	RNA
Prupe.3G013600	Pp03	-9.31	-3.22	9.6e-07	AT5G17220.1	ATGSTF12,GST26,GSTF12,TT19	Encodes glutathione transferase belonging to the phi class of GSTs. Naming convention according to Wagner et al. (2002). Mutants display no pigments on leaves and stems. Likely to function as a carrier to transport anthocyanin from the cytosol to tonoplasts.	glutathione S-transferase phi 12	ppa011307m.g	ROS
Prupe.2G038100	Pp02	-6.29	-2.65	0.02	AT3G27890.1	NQR	Encodes NAD(P)H:quinone reductase which is an FMN binding protein that catalyzes the reduction of quinone substrates to hydroquinones.The enzyme activity was confirmed by in vitro assay.	NADPH:quinone oxidoreductase	ppa011740m.g	ROS
Prupe.8G195900	Pp08	-2.16	-1.11	0.02	AT4G13010.1		Oxidoreductase, zinc-binding dehydrogenase family protein;(source:Araport11)	Oxidoreductase, zinc-binding dehydrogenase family protein	ppa008358m.g	ROS
Prupe.8G256900	Pp08	-1.6	-0.68	0.03	AT2G47730.1	ATGSTF5,ATGSTF8,GST6,GSTF8	Encodes glutathione transferase belonging to the phi class of GSTs. Naming convention according to Wagner et al. (2002).	glutathione S-transferase phi 8	ppa011383m.g	ROS
Prupe.7G001600	Pp07	1.56	0.64	0.00613	AT1G08570.1	ACHT4	Encodes a member of the thioredoxin family protein. Located in the chloroplast. Shows high activity towards the chloroplast 2-Cys peroxiredoxin A, and poor activity towards the chloroplast NADP-malate dehydrogenase. The mRNA is cell-to-cell mobile.	atypical CYS HIS rich thioredoxin 4	ppa009372m.g	ROS
Prupe.3G165900	Pp03	1.65	0.73	0.00349	AT1G66180.1		The gene encodes a putative aspartyl protease (ASP). Its expression is induced in response to light and ascorbate. The mRNA is cell-to-cell mobile.	Eukaryotic aspartyl protease family protein	ppa007480m.g	ROS
Prupe.2G101600	Pp02	1.65	0.72	0.04	AT2G29420.1	ATGSTU7,GST25,GSTU7	Encodes glutathione transferase belonging to the tau class of GSTs. Naming convention according to Wagner et al. (2002). Induced by Salicylic acid. Independent of NPR1 for their induction by salicylic acid.	glutathione S-transferase tau 7	ppa011115m.g	ROS
Prupe.2G018600	Pp02	1.71	0.77	0.03	AT3G17880.2	ATHIP2,ATTDX,HIP,TDX		tetraticopeptide domain-containing thioredoxin	ppa008334m.g	ROS
Prupe.3G178200	Pp03	1.82	0.86	0.00144	AT2G30860.1	ATGSTF7,ATGSTF9,GLUTTR,GSTF9	Encodes glutathione transferase belonging to the phi class of GSTs. Naming convention according to Wagner et al. (2002).	glutathione S-transferase PHI 9	#N/A	ROS
Prupe.5G195400	Pp05	1.89	0.92	0.0053	AT5G61440.1	ACHT5	Encodes a member of the thioredoxin family protein. Located in the chloroplast. The mRNA is cell-to-cell mobile.	atypical CYS HIS rich thioredoxin 5	ppa009711m.g	ROS
Prupe.7G218000	Pp07	2.02	1.01	3.71e-05	AT5G56550.1	ATOXS3,OXS3	Encodes OXIDATIVE STRESS 3 (OXS3)&#65292; involved in tolerance to heavy metals and oxidative stress.	oxidative stress 3	ppa019819m.g	ROS
Prupe.1G403400	Pp01	2.13	1.09	0.000234	AT5G21940.1		hybrid signal transduction histidine kinase M-like protein;(source:Araport11)		ppa024256m.g	ROS
Prupe.1G312600	Pp01	2.14	1.1	0.00912	AT1G68440.1		transmembrane protein;(source:Araport11)		ppa009806m.g	ROS
Prupe.8G107300	Pp08	2.62	1.39	0.04	AT2G16060.1	AHB1,ARATH GLB1,ATGLB1,GLB1,HB1,NSHB1	Encodes a class 1 nonsymbiotic hemoglobin induced by low oxygen levels with very high oxygen affinity. It is not likely to be a hemoglobin transporter because of its extremely high affinity for oxygen. Overexpression impairs cold stress-induced nitric oxide (NO) production.	hemoglobin 1	ppa012723m.g	ROS
Prupe.4G029100	Pp04	2.76	1.47	3.13e-06	AT1G11530.1	ATCXXS1,CXXS1	Encodes a monocysteinic thioredoxin, thioredoxin in which the second cysteine of the redox site is replaced by a serine, with low disulfide reductase but efficient disulfide isomerase activity. The mRNA is cell-to-cell mobile.	C-terminal cysteine residue is changed to a serine 1	ppa013342m.g	ROS
Prupe.7G016500	Pp07	3.05	1.61	2.26e-06	AT4G26010.1		Peroxidase superfamily protein;(source:Araport11)	Peroxidase superfamily protein	ppa009513m.g	ROS
Prupe.7G268900	Pp07	3.27	1.71	0.01	AT5G16990.1		molecular function has not been defined, was shown involved in oxidative stress tolerance. The mRNA is cell-to-cell mobile.	Zinc-binding dehydrogenase family protein	ppa017182m.g	ROS
Prupe.3G178100	Pp03	3.33	1.74	0.01	AT2G30860.1	ATGSTF7,ATGSTF9,GLUTTR,GSTF9	Encodes glutathione transferase belonging to the phi class of GSTs. Naming convention according to Wagner et al. (2002).	glutathione S-transferase PHI 9	ppa011246m.g	ROS
Prupe.3G057300	Pp03	4.8	2.26	8.88e-15	AT5G56550.1	ATOXS3,OXS3	Encodes OXIDATIVE STRESS 3 (OXS3)&#65292; involved in tolerance to heavy metals and oxidative stress.	oxidative stress 3	ppa011386m.g	ROS
Prupe.2G077800	Pp02	5.55	2.47	0.00562	AT5G21105.3			Plant L-ascorbate oxidase	ppb019316m.g	ROS
Prupe.6G309400	Pp06	6.02	2.59	4.9e-05	AT1G56600.1	AtGolS2,GolS2	GolS2 is a galactinol synthase that catalyzes the formation of galactinol from UDP-galactose and myo-inositol. GolS2 transcript levels rise in response to methyl viologen, an oxidative damage-inducing agent. Plants over-expressing GolS2 have increased tolerance to salt, chilling, and high-light stress.	galactinol synthase 2	ppa008294m.g	ROS
Prupe.2G101400	Pp02	6.09	2.61	3.78e-05	AT2G29420.1	ATGSTU7,GST25,GSTU7	Encodes glutathione transferase belonging to the tau class of GSTs. Naming convention according to Wagner et al. (2002). Induced by Salicylic acid. Independent of NPR1 for their induction by salicylic acid.	glutathione S-transferase tau 7	ppa016653m.g	ROS
Prupe.7G216300	Pp07	7.89	2.98	0.000138	AT4G26260.1	MIOX4		myo-inositol oxygenase 4	ppa008804m.g	ROS
Prupe.1G373100	Pp01	1.96	0.97	0.03	AT3G51030.1	ATTRX H1,ATTRX1,TRX1	encodes a cytosolic thioredoxin that reduces disulfide bridges of target proteins by the reversible formation of a disulfide bridge between two neighboring Cys residues present in the active site. Thioredoxins have been found to regulate a variety of biological reactions in prokaryotic and eukaryotic cells.	thioredoxin H-type 1	#N/A	ROS_Thioredoxin
Prupe.8G254600	Pp08	2.59	1.37	0.01	AT1G03020.1		Thioredoxin superfamily protein;(source:Araport11)	Thioredoxin superfamily protein	ppa020594m.g	ROS_Thioredoxin
Prupe.8G254300	Pp08	3.66	1.87	0.000163	AT3G62950.1		Thioredoxin superfamily protein;(source:Araport11)	Thioredoxin superfamily protein	ppa013797m.g	ROS_Thioredoxin
Prupe.8G254500	Pp08	6.22	2.64	0.000564	AT1G03020.1		Thioredoxin superfamily protein;(source:Araport11)	Thioredoxin superfamily protein	ppa024889m.g	ROS_Thioredoxin
Prupe.2G200100	Pp02	-41.34	-5.37	0	AT5G54160.1	ATOMT1,OMT1	A caffeic acid/5-hydroxyferulic acid O-methyltransferase. Interacts with 14-4-3 proteins in yeast 2 hybrid assay. AtOMT1 (At5g54160) encodes a flavonol 3?-O-methyltransferase that is highly active towards quercetin and myricetin. The substrate specificity identifies the enzyme as flavonol 3?-methyltransferase which replaces the former annotation of the gene to encode a caffeic acid/5-hydroxyferul…	O-methyltransferase 1	#N/A	secondary metabolism
Prupe.3G163300	Pp03	-4.29	-2.1	9.87e-05	AT1G66370.1	AtMYB113,MYB113	Encodes a member of the MYB family of transcription factors. Involved in regulation of anthocyanin biosynthesis. Affects the expression of enzymes involved in later steps of anthocyanin biosynthesis.	myb domain protein 113	ppa020385m.g	secondary metabolism
Prupe.3G163000	Pp03	-4.02	-2.01	9.16e-07	AT1G66370.1	AtMYB113,MYB113	Encodes a member of the MYB family of transcription factors. Involved in regulation of anthocyanin biosynthesis. Affects the expression of enzymes involved in later steps of anthocyanin biosynthesis.	myb domain protein 113	ppa016711m.g	secondary metabolism
Prupe.2G324700	Pp02	-3.65	-1.87	4.66e-05	AT5G17050.1	UGT78D2	The At5g17050 encodes a anthocyanidin 3-O-glucosyltransferase which specifically glucosylates the 3-position of the flavonoid C-ring. Anthocyanidins such as cyanidin and pelargonidin as well as flavonols such as kaempferol and quercetin are accepted substrates.	UDP-glucosyl transferase 78D2	ppa005162m.g	secondary metabolism
Prupe.2G107200	Pp02	-2.37	-1.24	0.03	AT1G24735.2		S-adenosyl-L-methionine-dependent methyltransferases superfamily protein;(source:Araport11)	S-adenosyl-L-methionine-dependent methyltransferases superfamily protein	#N/A	secondary metabolism
Prupe.1G502800	Pp01	-2.14	-1.1	1.11e-06	AT5G08640.2	ATFLS1,FLS,FLS1		flavonol synthase 1	ppa008322m.g	secondary metabolism
Prupe.I005700	scaffold_71	-1.75	-0.81	0.00385	AT5G13930.1	ATCHS,CHS,TT4	Encodes chalcone synthase (CHS), a key enzyme involved in the biosynthesis of flavonoids. Required for the accumulation of purple anthocyanins in leaves and stems. Also involved in the regulation of auxin transport and the modulation of root gravitropism. The mRNA is cell-to-cell mobile.	Chalcone and stilbene synthase family protein	ppa023080m.g	secondary metabolism
Prupe.1G091200	Pp01	-1.72	-0.78	0.00835	AT5G17050.1	UGT78D2	The At5g17050 encodes a anthocyanidin 3-O-glucosyltransferase which specifically glucosylates the 3-position of the flavonoid C-ring. Anthocyanidins such as cyanidin and pelargonidin as well as flavonols such as kaempferol and quercetin are accepted substrates.	UDP-glucosyl transferase 78D2	ppa012260m.g	secondary metabolism
Prupe.2G078900	Pp02	-1.69	-0.76	0.00488	AT3G54250.1		Encodes mevalonate diphosphate decarboxylase, the enzyme that catalyzes the synthesis of isopentenyl diphosphate, used in sterol and isoprenoid biosynthesis.	GHMP kinase family protein	ppa006290m.g	secondary metabolism
Prupe.1G090500	Pp01	-1.68	-0.75	0.01	AT5G17050.1	UGT78D2	The At5g17050 encodes a anthocyanidin 3-O-glucosyltransferase which specifically glucosylates the 3-position of the flavonoid C-ring. Anthocyanidins such as cyanidin and pelargonidin as well as flavonols such as kaempferol and quercetin are accepted substrates.	UDP-glucosyl transferase 78D2	ppa019430m.g	secondary metabolism
Prupe.3G095000	Pp03	-1.65	-0.72	0.02	AT5G48930.1	HCT	At5g48930 has been shown to encode for the hydroxycinnamoyl-Coenzyme A shikimate/quinate hydroxycinnamoyltransferase (HCT) both synthesizing and catabolizing the hydroxycinnamoylesters (coumaroyl/caffeoyl shikimate and quinate) involved in the phenylpropanoid pathway. Influence on the accumulation of flavonoids which in turn inhibit auxin transport and reduce plant growth. The mRNA is cell-to-cel…	hydroxycinnamoyl-CoA shikimate/quinate hydroxycinnamoyl transferase	ppa019948m.g	secondary metabolism
Prupe.1G003000	Pp01	-1.51	-0.59	0.03	AT5G13930.1	ATCHS,CHS,TT4	Encodes chalcone synthase (CHS), a key enzyme involved in the biosynthesis of flavonoids. Required for the accumulation of purple anthocyanins in leaves and stems. Also involved in the regulation of auxin transport and the modulation of root gravitropism. The mRNA is cell-to-cell mobile.	Chalcone and stilbene synthase family protein	ppa006899m.g	secondary metabolism
Prupe.1G091100	Pp01	-1.51	-0.59	0.00404	AT5G17050.1	UGT78D2	The At5g17050 encodes a anthocyanidin 3-O-glucosyltransferase which specifically glucosylates the 3-position of the flavonoid C-ring. Anthocyanidins such as cyanidin and pelargonidin as well as flavonols such as kaempferol and quercetin are accepted substrates.	UDP-glucosyl transferase 78D2	ppa015221m.g	secondary metabolism
Prupe.8G005000	Pp08	1.62	0.7	0.00527	AT1G12160.1		Encodes a flavin-containing monooxygenases involved in biosynthesis of aliphatic glucosinolates.	Flavin-binding monooxygenase family protein	ppa026603m.g	secondary metabolism
Prupe.1G580200	Pp01	1.93	0.95	0.03	AT2G40890.1	CYP98A3	encodes coumarate 3-hydroxylase (C3H), a P450-dependent monooxygenase. Involved in lignin biosynthesis and flavonoid biosynthesis. Also affects the biosynthesis of coumarins such as scopoletin and scopolin as a branching-out-pathway from the phenylpropanoid acid level.	cytochrome P450, family 98, subfamily A, polypeptide 3	ppa004406m.g	secondary metabolism
Prupe.3G101500	Pp03	2.12	1.08	0.02	AT5G48930.1	HCT	At5g48930 has been shown to encode for the hydroxycinnamoyl-Coenzyme A shikimate/quinate hydroxycinnamoyltransferase (HCT) both synthesizing and catabolizing the hydroxycinnamoylesters (coumaroyl/caffeoyl shikimate and quinate) involved in the phenylpropanoid pathway. Influence on the accumulation of flavonoids which in turn inhibit auxin transport and reduce plant growth. The mRNA is cell-to-cel…	hydroxycinnamoyl-CoA shikimate/quinate hydroxycinnamoyl transferase	ppa1027182m.g	secondary metabolism
Prupe.6G006200	Pp06	2.47	1.3	3.84e-06	AT2G44130.1		Encodes a member of a family of F-box proteins, called the KISS ME DEADLY (KMD) family. Component of SCF ubiquitin protein ligase, interacts with phenylalanine ammonia-lyase. AtKFB39 is a homolog of previously identified AtKFB50 (At3g59940) and specifically interacts with Arabidopsis PAL3 and PAL4 in vitro. In planta, together with AtKFB01, KFB20 and KFB50, it regulates PAL protein stability thus…	Galactose oxidase/kelch repeat superfamily protein	ppa007996m.g	secondary metabolism
Prupe.7G246400	Pp07	2.48	1.31	0.00551	AT5G20230.1	ATBCB,BCB,SAG14	Encodes a Al-stress-induced gene. Along with TCF, it promotes lignin biosynthesis in response to cold stress. The mRNA is cell-to-cell mobile.	blue-copper-binding protein	ppa011524m.g	secondary metabolism
Prupe.3G235300	Pp03	2.83	1.5	0.00392	AT5G54160.1	ATOMT1,OMT1	A caffeic acid/5-hydroxyferulic acid O-methyltransferase. Interacts with 14-4-3 proteins in yeast 2 hybrid assay. AtOMT1 (At5g54160) encodes a flavonol 3?-O-methyltransferase that is highly active towards quercetin and myricetin. The substrate specificity identifies the enzyme as flavonol 3?-methyltransferase which replaces the former annotation of the gene to encode a caffeic acid/5-hydroxyferul…	O-methyltransferase 1	ppa024697m.g	secondary metabolism
Prupe.1G227100	Pp01	6.36	2.67	4.18e-06	AT1G24735.2		S-adenosyl-L-methionine-dependent methyltransferases superfamily protein;(source:Araport11)	S-adenosyl-L-methionine-dependent methyltransferases superfamily protein	ppa027001m.g	secondary metabolism
Prupe.2G194000	Pp02	-21.58	-4.43	0	AT2G46640.2				ppa010082m.g	TAC1
Prupe.1G074400	Pp01	1.52	0.61	0.02	AT5G57150.1			basic helix-loop-helix (bHLH) DNA-binding superfamily protein	ppa010972m.g	TF_bHLH
Prupe.8G190100	Pp08	1.7	0.77	0.03	AT2G43060.1	IBH1	ILI1 binding bHLH 1;(source:Araport11)	ILI1 binding bHLH 1	#N/A	TF_bHLH
Prupe.3G131500	Pp03	1.99	1	0.03	AT4G20970.1		basic helix-loop-helix (bHLH) DNA-binding superfamily protein;(source:Araport11)	basic helix-loop-helix (bHLH) DNA-binding superfamily protein	ppa018357m.g	TF_bHLH
Prupe.2G285900	Pp02	2.66	1.41	0.02	AT5G51790.1		basic helix-loop-helix (bHLH) DNA-binding superfamily protein;(source:Araport11)	basic helix-loop-helix (bHLH) DNA-binding superfamily protein	ppa016639m.g	TF_bHLH
Prupe.1G371300	Pp01	-2.03	-1.02	0.02	AT3G54340.1	AP3,ATAP3	Floral homeotic gene encoding a MADS domain protein homologous to SRF transcription factors. Specifies petal and stamen identities. Associates with PISTILLATA.	K-box region and MADS-box transcription factor family protein	ppa026083m.g	TF_MADS
Prupe.3G307800	Pp03	1.52	0.6	0.00741	AT1G26310.1	AGL10,CAL,CAL1	Floral homeotic gene encoding a MADS domain protein homologous to AP1. Enhances the flower to shoot transformation in ap1 mutants.	K-box region and MADS-box transcription factor family protein	#N/A	TF_MADS
Prupe.8G270000	Pp08	-1.96	-0.97	0.00518	AT2G47460.1	ATMYB12,MYB12,PFG1	MYB12 belongs to subgroup 7 of the R2R3-MYB family. It strongly activates the promoters of chalcone synthase (CHS), flavanone 3-hydroxylase (F3H), flavonol synthase (FLS) and - to a lesser extent - chalcone flavanone isomerase (CHI), but cannot activate the promoters of flavonoid-3'hydroxylase (F3'H) and dihydroflavonol 4-reductase (DF). The activation requires a functional MYB recognition elemen…	myb domain protein 12	ppa004560m.g	TF_MYB
Prupe.1G306300	Pp01	1.57	0.65	0.04	AT1G25550.1		myb-like transcription factor family protein;(source:Araport11)	myb-like transcription factor family protein	ppa007222m.g	TF_MYB
Prupe.1G551400	Pp01	1.62	0.7	0.02	AT1G22640.1	ATMYB3,MYB3	MYB-type transcription factor (MYB3) that represses phenylpropanoid biosynthesis gene expression	myb domain protein 3	ppa008906m.g	TF_MYB
Prupe.1G441700	Pp01	1.85	0.89	0.04	AT5G67300.1	ATMYB44,ATMYBR1,MYB44,MYBR1	Member of the R2R3 factor MYB gene family involved in mediating plant responses to a variety of abiotic stimiuli. The mRNA is cell-to-cell mobile.	myb domain protein r1	ppa010735m.g	TF_MYB
Prupe.5G040400	Pp05	-1.85	-0.89	0.01	AT5G46590.1	anac096,NAC096	NAC domain containing protein 96;(source:Araport11)	NAC domain containing protein 96	ppa007828m.g	TF_NAC
Prupe.4G186800	Pp04	1.88	0.91	0.000483	AT4G27410.2	ANAC072,RD26		NAC (No Apical Meristem) domain transcriptional regulator superfamily protein	ppa008301m.g	TF_NAC
Prupe.6G134400	Pp06	2.44	1.29	0.01	AT5G22380.1	anac090,NAC090	NAC domain containing protein 90;(source:Araport11)	NAC domain containing protein 90	ppa010337m.g	TF_NAC
Prupe.6G046900	Pp06	1.63	0.71	0.02	AT2G38470.1	ATWRKY33,WRKY33	Member of the plant WRKY transcription factor family. Regulates the antagonistic relationship between defense pathways mediating responses to P. syringae and necrotrophic fungal pathogens. Located in nucleus. Involved in response to various abiotic stresses - especially salt stress.	WRKY DNA-binding protein 33	ppa003333m.g	TF_WRKY
Prupe.6G286000	Pp06	1.69	0.76	0.04	AT2G38470.1	ATWRKY33,WRKY33	Member of the plant WRKY transcription factor family. Regulates the antagonistic relationship between defense pathways mediating responses to P. syringae and necrotrophic fungal pathogens. Located in nucleus. Involved in response to various abiotic stresses - especially salt stress.	WRKY DNA-binding protein 33	ppa004009m.g	TF_WRKY
Prupe.1G393000	Pp01	1.69	0.76	0.02	AT1G80840.1	ATWRKY40,WRKY40	Pathogen-induced transcription factor. Binds W-box sequences in vitro. Forms protein complexes with itself and with WRKY40 and WRKY60. Coexpression with WRKY18 or WRKY60 made plants more susceptible to both P. syringae and B. cinerea. WRKY18, WRKY40, and WRKY60 have partially redundant roles in response to the hemibiotrophic bacterial pathogen Pseudomonas syringae and the necrotrophic fungal path…	WRKY DNA-binding protein 40	ppa008566m.g	TF_WRKY
Prupe.3G113300	Pp03	1.74	0.8	0.03	AT3G58710.2	ATWRKY69,WRKY69		WRKY DNA-binding protein 69	ppa025586m.g	TF_WRKY
Prupe.3G098100	Pp03	4.82	2.27	0.000326	AT1G80840.1	ATWRKY40,WRKY40	Pathogen-induced transcription factor. Binds W-box sequences in vitro. Forms protein complexes with itself and with WRKY40 and WRKY60. Coexpression with WRKY18 or WRKY60 made plants more susceptible to both P. syringae and B. cinerea. WRKY18, WRKY40, and WRKY60 have partially redundant roles in response to the hemibiotrophic bacterial pathogen Pseudomonas syringae and the necrotrophic fungal path…	WRKY DNA-binding protein 40	ppa010796m.g	TF_WRKY
Prupe.8G173800	Pp08	2.16	1.11	0.00323	AT1G47670.1		Transmembrane amino acid transporter family protein;(source:Araport11)	Transmembrane amino acid transporter family protein	ppa003929m.g	transporter_amino acid
Prupe.2G110400	Pp02	-4.48	-2.16	1.15e-07	AT1G32450.1	NRT1.5	Transmembrane nitrate transporter. Involved in xylem transport of nitrate from root to shoot. Induced in response to high and low concentrations of nitrate. Not involved in nitrate uptake. Expressed in root pericycle cells.	nitrate transporter 1.5	ppa003058m.g	Transporter_nitrate
Prupe.2G158500	Pp02	-1.8	-0.85	5.35e-05	AT1G63220.1		Calcium-dependent lipid-binding (CaLB domain) family protein;(source:Araport11)	Calcium-dependent lipid-binding (CaLB domain) family protein	ppa012874m.g	unknown	calcium/calmodulin
Prupe.2G158700	Pp02	1.63	0.71	0.000225	AT1G63220.1		Calcium-dependent lipid-binding (CaLB domain) family protein;(source:Araport11)	Calcium-dependent lipid-binding (CaLB domain) family protein	#N/A	unknown	calcium/calmodulin
Prupe.2G120900	Pp02	4.27	2.09	2.3e-07	AT1G73630.1		EF hand calcium-binding protein family;(source:Araport11)	EF hand calcium-binding protein family	#N/A	unknown	calcium/calmodulin
Prupe.2G081100	Pp02	-30.95	-4.95	3.33e-16	AT3G18670.1		Ankyrin repeat family protein;(source:Araport11)	Ankyrin repeat family protein	ppa019896m.g	unknown
Prupe.2G080900	Pp02	-13.53	-3.76	1.72e-06	AT3G18670.1		Ankyrin repeat family protein;(source:Araport11)	Ankyrin repeat family protein	ppa027206m.g	unknown
Prupe.2G056000	Pp02	-8.03	-3	0.00311	0				#N/A	unknown
Prupe.5G097000	Pp05	-7.82	-2.97	0.00232	0				#N/A	unknown
Prupe.1G139800	Pp01	-6.62	-2.73	0.00187	0				#N/A	unknown
Prupe.2G125400	Pp02	-6.39	-2.68	3.67e-09	AT2G28580.1		transmembrane protein, putative (DUF247);(source:Araport11)	Plant protein of unknown function (DUF247)	ppa026599m.g	unknown
Prupe.2G046100	Pp02	-6	-2.58	0.000626	0				#N/A	unknown
Prupe.2G068600	Pp02	-6	-2.58	0.01	0				#N/A	unknown
Prupe.1G231100	Pp01	-5.37	-2.43	8.72e-06	AT4G34950.1		Major facilitator superfamily protein;(source:Araport11)	Major facilitator superfamily protein	#N/A	unknown
Prupe.1G183600	Pp01	-4.96	-2.31	9.88e-05	0				#N/A	unknown
Prupe.2G049400	Pp02	-4.9	-2.29	0.000677	AT5G07900.1		Mitochondrial transcription termination factor family protein;(source:Araport11)	Mitochondrial transcription termination factor family protein	ppa021790m.g	unknown
Prupe.2G049300	Pp02	-4.82	-2.27	0.02	0				#N/A	unknown
Prupe.1G537800	Pp01	-4.55	-2.19	0.03	0				ppa014497m.g	unknown
Prupe.1G328000	Pp01	-4.35	-2.12	0.00209	AT4G14060.1		Polyketide cyclase/dehydrase and lipid transport superfamily protein;(source:Araport11)	Polyketide cyclase/dehydrase and lipid transport superfamily protein	ppa012898m.g	unknown
Prupe.2G059500	Pp02	-4.32	-2.11	0.03	0				#N/A	unknown
Prupe.1G181700	Pp01	-4.09	-2.03	0.02	0				#N/A	unknown
Prupe.2G204400	Pp02	-3.89	-1.96	1.16e-11	AT4G24340.1		Phosphorylase superfamily protein;(source:Araport11)	Phosphorylase superfamily protein	#N/A	unknown
Prupe.2G132900	Pp02	-3.78	-1.92	2.99e-06	0				#N/A	unknown
Prupe.2G030900	Pp02	-3.77	-1.92	0.0067	0				#N/A	unknown
Prupe.1G281000	Pp01	-3.65	-1.87	2.26e-05	AT1G69400.1		Transducin/WD40 repeat-like superfamily protein;(source:Araport11)	Transducin/WD40 repeat-like superfamily protein	ppa010569m.g	unknown
Prupe.2G087200	Pp02	-3.63	-1.86	5.63e-06	AT1G66920.2		Protein kinase superfamily protein;(source:Araport11)	Protein kinase superfamily protein	#N/A	unknown
Prupe.1G131300	Pp01	-3.62	-1.86	0.001	0				#N/A	unknown
Prupe.5G032000	Pp05	-3.61	-1.85	0.01	0				#N/A	unknown
Prupe.2G035400	Pp02	-3.58	-1.84	1.85e-05	AT3G54450.1		Major facilitator superfamily protein;(source:Araport11)	Major facilitator superfamily protein	ppa003507m.g	unknown
Prupe.3G142600	Pp03	-3.4	-1.77	0.00843	0				#N/A	unknown
Prupe.2G047500	Pp02	-3.35	-1.74	0.00189	AT1G67000.1		Protein kinase superfamily protein;(source:Araport11)	Protein kinase superfamily protein	#N/A	unknown
Prupe.1G187200	Pp01	-3.35	-1.75	7.42e-05	0				ppa013606m.g	unknown
Prupe.2G087900	Pp02	-3.2	-1.68	0.00512	AT1G66920.2		Protein kinase superfamily protein;(source:Araport11)	Protein kinase superfamily protein	#N/A	unknown
Prupe.1G387600	Pp01	-3.07	-1.62	0.00609	0				#N/A	unknown
Prupe.1G187600	Pp01	-2.96	-1.56	0.04	AT3G16210.1		F-box family protein;(source:Araport11)	F-box family protein	#N/A	Unknown
Prupe.3G183200	Pp03	-2.88	-1.53	0.00516	0				#N/A	unknown
Prupe.2G163600	Pp02	-2.8	-1.49	0.02	0				#N/A	unknown
Prupe.8G116800	Pp08	-2.68	-1.42	0.01	AT2G15780.1		Cupredoxin superfamily protein;(source:Araport11)	Cupredoxin superfamily protein	ppa026021m.g	unknown
Prupe.2G097700	Pp02	-2.63	-1.4	0.00281	0				#N/A	unknown
Prupe.2G050000	Pp02	-2.61	-1.39	0.02	AT5G56790.1		Protein kinase superfamily protein;(source:Araport11)	Protein kinase superfamily protein	ppa019269m.g	unknown
Prupe.1G120800	Pp01	-2.57	-1.36	0.01	0				#N/A	unknown
Prupe.1G188500	Pp01	-2.51	-1.33	0.03	0				#N/A	unknown
Prupe.2G063400	Pp02	-2.49	-1.31	0.03	0				#N/A	unknown
Prupe.6G125200	Pp06	-2.39	-1.26	0.01	AT3G19430.1		late embryogenesis abundant protein-related / LEA protein-like protein;(source:Araport11)	late embryogenesis abundant protein-related / LEA protein-related	ppa019502m.g	unknown
Prupe.7G087200	Pp07	-2.29	-1.19	0.02	AT3G11930.1			Adenine nucleotide alpha hydrolases-like superfamily protein	ppa011744m.g	unknown
Prupe.2G082800	Pp02	-2.22	-1.15	0.00887	AT3G18670.1		Ankyrin repeat family protein;(source:Araport11)	Ankyrin repeat family protein	#N/A	unknown
Prupe.1G470100	Pp01	-2.18	-1.12	0.01	0				ppa024188m.g	unknown
Prupe.2G140000	Pp02	-2.11	-1.08	0.03	AT3G60670.1		PLATZ transcription factor family protein;(source:Araport11)	PLATZ transcription factor family protein	ppa023785m.g	unknown
Prupe.2G047000	Pp02	-2.04	-1.03	0.03	0				#N/A	unknown
Prupe.7G136500	Pp07	-2.02	-1.01	0.00198	AT3G50560.1		NAD(P)-binding Rossmann-fold superfamily protein;(source:Araport11)	NAD(P)-binding Rossmann-fold superfamily protein	ppa018440m.g	unknown
Prupe.2G046500	Pp02	-1.99	-0.99	0.04	0				#N/A	unknown
Prupe.1G090300	Pp01	-1.96	-0.97	0.02	AT5G52450.1		MATE efflux family protein;(source:Araport11)	MATE efflux family protein	ppa006150m.g	unknown
Prupe.3G129300	Pp03	-1.95	-0.97	0.01	0				ppb018828m.g	unknown
Prupe.3G031600	Pp03	-1.92	-0.94	0.03	0				ppa018713m.g	unknown
Prupe.2G048500	Pp02	-1.92	-0.94	0.03	0				#N/A	unknown
Prupe.2G158900	Pp02	-1.9	-0.93	0.01	0				#N/A	unknown
Prupe.2G047400	Pp02	-1.85	-0.89	0.03	AT1G66910.1		Protein kinase superfamily protein;(source:Araport11)	Protein kinase superfamily protein	#N/A	unknown
Prupe.1G227200	Pp01	-1.83	-0.87	0.000308	AT1G67410.1		Exostosin family protein;(source:Araport11)	Exostosin family protein	ppa005995m.g	unknown
Prupe.2G037200	Pp02	-1.82	-0.86	0.01	AT4G00350.1		MATE efflux family protein;(source:Araport11)	MATE efflux family protein	ppa005140m.g	unknown
Prupe.4G057600	Pp04	-1.76	-0.81	0.00237	AT1G28680.1		HXXXD-type acyl-transferase family protein;(source:Araport11)	HXXXD-type acyl-transferase family protein	ppa005640m.g	unknown
Prupe.5G034800	Pp05	-1.76	-0.81	0.00289	0				#N/A	unknown
Prupe.1G403000	Pp01	-1.73	-0.79	0.00619	AT4G33180.1		alpha/beta-Hydrolases superfamily protein;(source:Araport11)	alpha/beta-Hydrolases superfamily protein	ppa009136m.g	unknown
Prupe.3G028000	Pp03	-1.72	-0.79	0.02	AT1G78995.1		hypothetical protein;(source:Araport11)		ppa022787m.g	unknown
Prupe.7G128600	Pp07	-1.72	-0.78	0.02	AT2G36885.1		translation initiation factor;(source:Araport11)		ppa010283m.g	unknown
Prupe.1G523100	Pp01	-1.71	-0.77	0.00767	0				ppa006727m.g	unknown
Prupe.6G107200	Pp06	-1.69	-0.75	0.00839	0				#N/A	unknown
Prupe.1G202300	Pp01	-1.66	-0.73	0.0038	0				#N/A	unknown
Prupe.2G298900	Pp02	-1.62	-0.7	0.00231	AT4G00350.1		MATE efflux family protein;(source:Araport11)	MATE efflux family protein	ppa004822m.g	unknown
Prupe.1G119700	Pp01	-1.62	-0.7	0.01	0				#N/A	unknown
Prupe.4G014300	Pp04	-1.6	-0.68	0.02	AT3G18670.1		Ankyrin repeat family protein;(source:Araport11)	Ankyrin repeat family protein	ppa025594m.g	unknown
Prupe.2G263300	Pp02	-1.6	-0.68	0.02	AT3G56290.1		potassium transporter;(source:Araport11)		ppa012213m.g	unknown
Prupe.1G257300	Pp01	-1.57	-0.65	0.02	AT3G28050.1		nodulin MtN21-like transporter family protein	nodulin MtN21 /EamA-like transporter family protein	ppa025053m.g	unknown
Prupe.3G253900	Pp03	-1.56	-0.64	0.00237	AT5G39080.1		HXXXD-type acyl-transferase family protein;(source:Araport11)	HXXXD-type acyl-transferase family protein	ppa005488m.g	unknown
Prupe.2G135200	Pp02	-1.55	-0.63	0.04	AT1G02070.1		zinc ion-binding protein;(source:Araport11)		ppa013100m.g	unknown
Prupe.3G275500	Pp03	-1.52	-0.61	0.04	0				ppb012922m.g	unknown
Prupe.1G353800	Pp01	1.5	0.59	0.03	AT2G30600.4			BTB/POZ domain-containing protein	ppa001540m.g	unknown
Prupe.1G321600	Pp01	1.5	0.58	0.04	AT3G03280.1		hypothetical protein;(source:Araport11)		ppa011934m.g	unknown
Prupe.1G423300	Pp01	1.51	0.59	0.01	AT3G01400.1		ARM repeat superfamily protein;(source:Araport11)	ARM repeat superfamily protein	ppa007890m.g	unknown
Prupe.8G097400	Pp08	1.53	0.62	0.00138	AT1G63850.1		BTB/POZ domain-containing protein;(source:Araport11)	BTB/POZ domain-containing protein	ppa005350m.g	unknown
Prupe.1G139900	Pp01	1.54	0.62	0.01	AT3G26700.1		Protein kinase superfamily protein;(source:Araport11)	Protein kinase superfamily protein	ppa007249m.g	unknown
Prupe.3G086900	Pp03	1.54	0.62	0.00205	AT3G15810.1		LURP-one-like protein (DUF567);(source:Araport11)	Protein of unknown function (DUF567)	ppa011426m.g	unknown
Prupe.6G289300	Pp06	1.54	0.62	0.00987	AT3G56220.1		transcription regulator;(source:Araport11)	transcription regulators	ppa017010m.g	unknown
Prupe.1G433900	Pp01	1.54	0.63	0.04	0				#N/A	unknown
Prupe.1G367100	Pp01	1.55	0.63	0.01	AT4G31790.1		Tetrapyrrole (Corrin/Porphyrin) Methylase;(source:Araport11)	Tetrapyrrole (Corrin/Porphyrin) Methylases	ppa009618m.g	unknown
Prupe.3G153200	Pp03	1.57	0.65	0.00724	0				#N/A	unknown
Prupe.3G001400	Pp03	1.58	0.66	0.01	AT2G46940.1		fold protein;(source:Araport11)		ppa009154m.g	unknown
Prupe.4G185400	Pp04	1.59	0.67	0.0056	AT4G27450.1		aluminum induced protein with YGL and LRDR motifs;(source:Araport11)	Aluminium induced protein with YGL and LRDR motifs	ppa010307m.g	unknown
Prupe.7G230000	Pp07	1.6	0.67	0.01	AT3G13227.1		serine-rich protein-like protein;(source:Araport11)	serine-rich protein-related	ppa014191m.g	unknown
Prupe.3G084900	Pp03	1.61	0.69	0.00945	AT1G52565.1		cytochrome P450 family protein;(source:Araport11)		ppa013340m.g	unknown
Prupe.6G307700	Pp06	1.61	0.69	0.00047	0				ppa019963m.g	unknown
Prupe.2G077600	Pp02	1.61	0.69	0.00625	0				#N/A	unknown
Prupe.6G193200	Pp06	1.63	0.7	0.04	0				ppa011717m.g	unknown
Prupe.7G255500	Pp07	1.64	0.71	0.02	0				#N/A	unknown
Prupe.2G123300	Pp02	1.64	0.72	0.04	0				#N/A	unknown
Prupe.1G119900	Pp01	1.65	0.72	0.009	0				#N/A	unknown
Prupe.1G184700	Pp01	1.65	0.73	0.04	0				#N/A	unknown
Prupe.1G258800	Pp01	1.66	0.73	0.0022	AT1G60010.1		D-ribose-binding periplasmic protein;(source:Araport11)		ppa012084m.g	unknown
Prupe.3G113400	Pp03	1.66	0.73	0.03	AT2G42760.1		DUF1685 family protein;(source:Araport11)		ppa024447m.g	unknown
Prupe.8G140400	Pp08	1.66	0.73	0.00678	AT3G19550.1		glutamate racemase;(source:Araport11)		#N/A	unknown
Prupe.1G486000	Pp01	1.66	0.73	0.03	AT5G35090.1		hypothetical protein;(source:Araport11)		ppa010833m.g	unknown
Prupe.4G098100	Pp04	1.66	0.73	0.03	0				#N/A	unknown
Prupe.7G256900	Pp07	1.68	0.75	6.39e-05	AT5G25280.1		serine-rich protein-like protein;(source:Araport11)	serine-rich protein-related	ppa011611m.g	unknown
Prupe.1G038000	Pp01	1.68	0.75	0.02	0				ppa011885m.g	unknown
Prupe.5G212300	Pp05	1.69	0.75	0.01	0				#N/A	unknown
Prupe.1G309700	Pp01	1.71	0.77	0.00186	AT1G13360.1		hypothetical protein;(source:Araport11)		ppa010994m.g	unknown
Prupe.2G206400	Pp02	1.72	0.78	0.04	AT2G39210.1		Major facilitator superfamily protein;(source:Araport11)	Major facilitator superfamily protein	ppa017904m.g	unknown
Prupe.8G147000	Pp08	1.72	0.78	0.04	AT4G33800.1		hypothetical protein;(source:Araport11)		ppa021902m.g	unknown
Prupe.2G079900	Pp02	1.73	0.79	0.02	AT2G16980.2		Major facilitator superfamily protein;(source:Araport11)	Major facilitator superfamily protein	ppa026350m.g	unknown
Prupe.1G253100	Pp01	1.74	0.8	0.02	AT1G23710.1		hypothetical protein (DUF1645);(source:Araport11)	Protein of unknown function (DUF1645)	ppa019771m.g	unknown
Prupe.2G158100	Pp02	1.75	0.81	0.00126	AT3G61200.1		Thioesterase superfamily protein;(source:Araport11)	Thioesterase superfamily protein	ppa019925m.g	unknown
Prupe.4G261200	Pp04	1.75	0.81	0.00578	0				ppb015811m.g	unknown
Prupe.5G109500	Pp05	1.76	0.81	0.03	AT2G46150.1		Late embryogenesis abundant (LEA) hydroxyproline-rich glycoprotein family;(source:Araport11)	Late embryogenesis abundant (LEA) hydroxyproline-rich glycoprotein family	ppa011773m.g	unknown
Prupe.4G221600	Pp04	1.76	0.82	0.00627	0				ppa013121m.g	unknown
Prupe.3G017400	Pp03	1.77	0.82	0.04	AT5G37670.1		HSP20-like chaperones superfamily protein;(source:Araport11)	HSP20-like chaperones superfamily protein	ppa013043m.g	unknown
Prupe.3G153100	Pp03	1.77	0.83	0.00171	0				ppa012662m.g	unknown
Prupe.2G277500	Pp02	1.8	0.85	0.04	0				#N/A	unknown
Prupe.3G309900	Pp03	1.81	0.86	0.00357	AT5G41050.1		Pollen Ole e 1 allergen and extensin family protein;(source:Araport11)	Pollen Ole e 1 allergen and extensin family protein	ppa012112m.g	unknown
Prupe.2G226800	Pp02	1.83	0.87	0.04	0				ppa023331m.g	unknown
Prupe.3G312700	Pp03	1.87	0.9	0.000437	AT3G26760.1		NAD(P)-binding Rossmann-fold superfamily protein;(source:Araport11)	NAD(P)-binding Rossmann-fold superfamily protein	ppa009553m.g	unknown
Prupe.4G213900	Pp04	1.87	0.9	0.01	AT5G54940.2			Translation initiation factor SUI1 family protein	ppa013625m.g	unknown
Prupe.1G120100	Pp01	1.87	0.91	0.00249	0				#N/A	unknown
Prupe.1G219200	Pp01	1.88	0.91	0.0038	0				#N/A	unknown
Prupe.7G255400	Pp07	1.88	0.91	0.01	0				#N/A	unknown
Prupe.4G245500	Pp04	1.88	0.91	0.02	0				#N/A	unknown
Prupe.1G030700	Pp01	1.89	0.91	0.00252	AT2G30630.1			P-loop containing nucleoside triphosphate hydrolases superfamily protein	ppa004398m.g	unknown
Prupe.1G511200	Pp01	1.9	0.92	0.02	AT4G08570.1		Heavy metal transport/detoxification superfamily protein;(source:Araport11)	Heavy metal transport/detoxification superfamily protein	ppa012855m.g	unknown
Prupe.8G268800	Pp08	1.92	0.94	0.03	AT1G02700.1		GATA transcription factor-like protein;(source:Araport11)		#N/A	unknown
Prupe.3G153400	Pp03	1.92	0.94	0.00074	0				#N/A	unknown
Prupe.1G113100	Pp01	1.97	0.98	0.01	AT1G47980.1		desiccation-like protein;(source:Araport11)		ppa008986m.g	unknown
Prupe.2G078000	Pp02	1.97	0.98	0.000541	0				#N/A	unknown
Prupe.4G278400	Pp04	1.99	0.99	0.00555	0				#N/A	unknown
Prupe.6G176800	Pp06	1.99	0.99	0.02	0				#N/A	unknown
Prupe.3G226400	Pp03	2.02	1.01	0.02	0				#N/A	unknown
Prupe.4G066000	Pp04	2.04	1.03	0.01	AT2G42760.1		DUF1685 family protein;(source:Araport11)		ppa1027161m.g	unknown
Prupe.8G193800	Pp08	2.05	1.03	0.01	AT3G07350.1		sulfate/thiosulfate import ATP-binding protein, putative (DUF506);(source:Araport11)	Protein of unknown function (DUF506)	ppa009442m.g	unknown
Prupe.6G305000	Pp06	2.05	1.03	0.02	AT5G26600.2		Pyridoxal phosphate (PLP)-dependent transferases superfamily protein;(source:Araport11)	Pyridoxal phosphate (PLP)-dependent transferases superfamily protein	ppa004689m.g	unknown
Prupe.1G420800	Pp01	2.05	1.04	0.0084	AT1G58420.1		Uncharacterized conserved protein UCP031279;(source:Araport11)	Uncharacterised conserved protein UCP031279	ppa012471m.g	unknown
Prupe.8G066100	Pp08	2.05	1.04	0.03	0				#N/A	unknown
Prupe.3G131700	Pp03	2.06	1.04	0.00537	AT4G32480.1		sugar phosphate exchanger, putative (DUF506);(source:Araport11)	Protein of unknown function (DUF506)	ppa009489m.g	unknown
Prupe.2G142800	Pp02	2.06	1.04	0.00283	0				#N/A	unknown
Prupe.2G045300	Pp02	2.07	1.05	0.02	AT5G16080.1	AtCXE17,CXE17	carboxyesterase 17;(source:Araport11)	carboxyesterase 17	ppa008273m.g	unknown
Prupe.1G301000	Pp01	2.07	1.05	0.000369	AT3G43430.1		RING/U-box superfamily protein;(source:Araport11)	RING/U-box superfamily protein	ppa012865m.g	unknown
Prupe.1G524700	Pp01	2.1	1.07	0.03	AT4G40080.1		ENTH/ANTH/VHS superfamily protein;(source:Araport11)	ENTH/ANTH/VHS superfamily protein	ppa020294m.g	unknown
Prupe.5G109000	Pp05	2.1	1.07	0.00834	AT2G46150.1		Late embryogenesis abundant (LEA) hydroxyproline-rich glycoprotein family;(source:Araport11)	Late embryogenesis abundant (LEA) hydroxyproline-rich glycoprotein family	ppa012261m.g	unknown
Prupe.4G227100	Pp04	2.11	1.08	0.01	0				#N/A	unknown
Prupe.2G088400	Pp02	2.12	1.08	0.02	AT1G66920.2		Protein kinase superfamily protein;(source:Araport11)	Protein kinase superfamily protein	ppa003241m.g	unknown
Prupe.6G098100	Pp06	2.12	1.09	0.02	0				#N/A	unknown
Prupe.2G053000	Pp02	2.13	1.09	0.03	0				#N/A	unknown
Prupe.2G099500	Pp02	2.16	1.11	0.00143	AT1G20140.1	ASK4,SK4	SKP1-like 4;(source:Araport11)	SKP1-like 4	#N/A	unknown
Prupe.7G142600	Pp07	2.18	1.13	0.01	AT2G23540.1		GDSL-motif esterase/acyltransferase/lipase. Enzyme group with broad substrate specificity that may catalyze acyltransfer or hydrolase reactions with lipid and non-lipid substrates.	GDSL-like Lipase/Acylhydrolase superfamily protein	ppa021185m.g	unknown
Prupe.6G236700	Pp06	2.19	1.13	0.00276	AT5G03230.1		senescence regulator (Protein of unknown function, DUF584);(source:Araport11)	Protein of unknown function, DUF584	ppa016754m.g	unknown
Prupe.7G147900	Pp07	2.22	1.15	0.000589	AT4G36850.1		PQ-loop repeat family protein / transmembrane family protein;(source:Araport11)	PQ-loop repeat family protein / transmembrane family protein	ppa007096m.g	unknown
Prupe.1G552600	Pp01	2.22	1.15	0.00867	AT1G72060.1		serine-type endopeptidase inhibitor;(source:Araport11)	serine-type endopeptidase inhibitors	ppa017948m.g	unknown
Prupe.6G045200	Pp06	2.25	1.17	0.00317	AT2G40435.1		transcription factor SCREAM-like protein;(source:Araport11)		ppa017461m.g	unknown
Prupe.1G026200	Pp01	2.29	1.2	0.01	0				#N/A	unknown
Prupe.1G195200	Pp01	2.32	1.22	0.0084	0				#N/A	unknown
Prupe.1G025900	Pp01	2.38	1.25	0.0029	0				#N/A	unknown
Prupe.6G137300	Pp06	2.47	1.3	0.02	AT2G27310.1		F-box family protein;(source:Araport11)	F-box family protein	ppa023494m.g	Unknown
Prupe.1G011600	Pp01	2.48	1.31	0.000695	AT2G32150.1		Haloacid dehalogenase-like hydrolase (HAD) superfamily protein;(source:Araport11)	Haloacid dehalogenase-like hydrolase (HAD) superfamily protein	ppa009986m.g	unknown
Prupe.1G038100	Pp01	2.48	1.31	9.36e-05	0				ppa005764m.g	unknown
Prupe.2G288500	Pp02	2.49	1.31	0.02	0				#N/A	unknown
Prupe.3G234200	Pp03	2.51	1.33	0.02	0				#N/A	unknown
Prupe.2G157800	Pp02	2.54	1.34	0.000954	AT3G61200.1		Thioesterase superfamily protein;(source:Araport11)	Thioesterase superfamily protein	ppa024726m.g	unknown
Prupe.8G244200	Pp08	2.56	1.36	0.00105	AT3G55515.1	DVL8,RTFL7	ROTUNDIFOLIA like 7;(source:Araport11)	ROTUNDIFOLIA like 7	ppb017528m.g	unknown
Prupe.1G578200	Pp01	2.56	1.36	0.03	0				#N/A	unknown
Prupe.4G101900	Pp04	2.57	1.36	0.01	AT5G44550.1		Uncharacterized protein family (UPF0497);(source:Araport11)	Uncharacterised protein family (UPF0497)	ppa025143m.g	unknown
Prupe.6G194100	Pp06	2.58	1.37	0.01	AT2G14095.1		hypothetical protein;(source:Araport11)		#N/A	unknown
Prupe.1G123300	Pp01	2.62	1.39	0.01	AT5G49350.1		Glycine-rich protein family;(source:Araport11)	Glycine-rich protein family	ppa023758m.g	unknown
Prupe.4G011900	Pp04	2.65	1.41	0.01	AT1G62420.1		DUF506 family protein (DUF506);(source:Araport11)	Protein of unknown function (DUF506)	ppa009086m.g	unknown
Prupe.3G285000	Pp03	2.67	1.42	0.03	AT3G27970.1		Exonuclease family protein;(source:Araport11)	Exonuclease family protein	ppa008078m.g	unknown
Prupe.3G027300	Pp03	2.68	1.42	0.04	0				#N/A	unknown
Prupe.8G187700	Pp08	2.69	1.43	0.00523	0				#N/A	unknown
Prupe.5G151500	Pp05	2.71	1.44	0.00578	AT5G50400.1	ATPAP27,PAP27	purple acid phosphatase 27;(source:Araport11)	purple acid phosphatase 27	#N/A	unknown
Prupe.2G242100	Pp02	2.71	1.44	0.0032	AT3G46850.1		Subtilase family protein;(source:Araport11)	Subtilase family protein	ppa023961m.g	unknown
Prupe.1G183400	Pp01	2.74	1.45	0.03	0				#N/A	unknown
Prupe.2G100700	Pp02	2.75	1.46	0.00465	0				#N/A	unknown
Prupe.1G328500	Pp01	2.87	1.52	3.34e-05	AT5G28010.1		Polyketide cyclase/dehydrase and lipid transport superfamily protein;(source:Araport11)	Polyketide cyclase/dehydrase and lipid transport superfamily protein	#N/A	unknown
Prupe.8G160100	Pp08	2.87	1.52	0.000135	AT2G21180.1		transmembrane protein;(source:Araport11)		ppa013296m.g	unknown
Prupe.2G042300	Pp02	2.87	1.52	0.00286	0				#N/A	unknown
Prupe.1G294300	Pp01	2.92	1.55	0.000946	0				#N/A	unknown
Prupe.4G039200	Pp04	2.92	1.55	0.00617	0				#N/A	unknown
Prupe.4G048200	Pp04	2.93	1.55	9.79e-05	AT4G32480.1		sugar phosphate exchanger, putative (DUF506);(source:Araport11)	Protein of unknown function (DUF506)	ppa009430m.g	unknown
Prupe.7G152300	Pp07	3	1.59	0.02	AT4G33467.1		hypothetical protein;(source:Araport11)		#N/A	unknown
Prupe.1G436600	Pp01	3.05	1.61	0.03	0				#N/A	unknown
Prupe.3G137700	Pp03	3.07	1.62	0.00539	AT1G03700.1		Uncharacterized protein family (UPF0497);(source:Araport11)	Uncharacterised protein family (UPF0497)	ppa020481m.g	unknown
Prupe.1G377400	Pp01	3.07	1.62	3.03e-10	AT1G19530.1		DNA polymerase epsilon catalytic subunit A;(source:Araport11)		ppa013218m.g	unknown
Prupe.3G183900	Pp03	3.09	1.63	0.00555	AT4G15165.1		N-terminal nucleophile aminohydrolases (Ntn hydrolases) superfamily protein;(source:Araport11)	N-terminal nucleophile aminohydrolases (Ntn hydrolases) superfamily protein	#N/A	unknown
Prupe.2G301800	Pp02	3.29	1.72	0.01	AT5G52790.1		CBS domain protein with a domain protein (DUF21);(source:Araport11)	CBS domain-containing protein with a domain of unknown function (DUF21)	ppa026545m.g	unknown
Prupe.1G204200	Pp01	3.41	1.77	0.00186	0				ppa017303m.g	unknown
Prupe.1G525500	Pp01	3.53	1.82	0.0054	0				#N/A	unknown
Prupe.4G155200	Pp04	3.54	1.82	0.00303	AT1G17860.1		Kunitz family trypsin and protease inhibitor protein;(source:Araport11)	Kunitz family trypsin and protease inhibitor protein	ppa011448m.g	unknown
Prupe.1G047400	Pp01	3.56	1.83	0.00218	AT1G04500.1		CCT motif family protein;(source:Araport11)	CCT motif family protein	ppa023124m.g	unknown
Prupe.1G468700	Pp01	3.59	1.84	0.00343	0				#N/A	unknown
Prupe.1G026100	Pp01	3.6	1.85	5.08e-05	0				#N/A	unknown
Prupe.3G156600	Pp03	3.61	1.85	0.04	AT3G51000.1		alpha/beta-Hydrolases superfamily protein;(source:Araport11)	alpha/beta-Hydrolases superfamily protein	ppa008897m.g	unknown
Prupe.2G022200	Pp02	3.61	1.85	0.02	0				#N/A	unknown
Prupe.1G121100	Pp01	3.62	1.85	0.000207	0				ppa011816m.g	unknown
Prupe.2G064800	Pp02	3.77	1.92	0.00228	0				#N/A	unknown
Prupe.4G044100	Pp04	3.82	1.93	0.0006	AT4G27450.1		aluminum induced protein with YGL and LRDR motifs;(source:Araport11)	Aluminium induced protein with YGL and LRDR motifs	ppa010287m.g	unknown
Prupe.3G237300	Pp03	3.91	1.97	0	AT3G18670.1		Ankyrin repeat family protein;(source:Araport11)	Ankyrin repeat family protein	ppa019187m.g	unknown
Prupe.3G011100	Pp03	3.96	1.99	0.00193	0				#N/A	unknown
Prupe.3G012500	Pp03	4.11	2.04	0.01	0				#N/A	unknown
Prupe.2G076800	Pp02	4.13	2.05	0.04	AT2G17070.1		hypothetical protein (DUF241);(source:Araport11)	Arabidopsis protein of unknown function (DUF241)	#N/A	unknown
Prupe.1G218800	Pp01	4.17	2.06	0.00402	AT2G33520.1		cysteine-rich/transmembrane domain protein A;(source:Araport11)		#N/A	unknown
Prupe.2G022600	Pp02	4.2	2.07	0.03	0				#N/A	unknown
Prupe.2G092900	Pp02	4.3	2.1	0.00161	AT3G47000.1		Glycosyl hydrolase family protein;(source:Araport11)	Glycosyl hydrolase family protein	ppa014895m.g	unknown
Prupe.1G328100	Pp01	4.55	2.18	3.05e-06	AT1G23120.1		Polyketide cyclase/dehydrase and lipid transport superfamily protein;(source:Araport11)	Polyketide cyclase/dehydrase and lipid transport superfamily protein	ppa013402m.g	unknown
Prupe.2G147800	Pp02	4.87	2.29	2.96e-14	0				#N/A	unknown
Prupe.2G092200	Pp02	5.05	2.34	0.01	0				#N/A	unknown
Prupe.2G013500	Pp02	5.14	2.36	0.000132	AT1G07985.1		Expressed protein;(source:Araport11)	Expressed protein	ppa025628m.g	unknown
Prupe.6G307800	Pp06	5.35	2.42	0.01	0				#N/A	unknown
Prupe.1G270200	Pp01	6.22	2.64	2.45e-05	0				#N/A	unknown
Prupe.2G062800	Pp02	6.69	2.74	0.0017	0				#N/A	unknown
Prupe.2G107700	Pp02	8.6	3.1	0.00322	AT3G13950.1		ankyrin;(source:Araport11)		#N/A	unknown
Prupe.5G139300	Pp05	8.9	3.15	1.9e-05	0				#N/A	unknown
Prupe.1G294500	Pp01	12.67	3.66	8.43e-07	0				#N/A	unknown
Prupe.3G296900	Pp03	43.65	5.45	0	0			GDAP2	#N/A	unknown
Prupe.2G293400	Pp02	-2.92	-1.55	0.000515	AT5G23730.1		Encodes REPRESSOR OF UV-B PHOTOMORPHOGENESIS 2 (RUP2). Functions as a repressor of UV-B signaling.	Transducin/WD40 repeat-like superfamily protein	ppa022067m.g	UV
Prupe.1G328900	Pp01	-2.78	-1.47	0.000676	AT1G67500.2	ATREV3,REV3	Encodes the catalytic subunit of DNA polymerase zeta.Mutants are sensitive to UV-B radiation. Gene is involved in damage-tolerance mechanisms through translesion synthesis(TLS).	recovery protein 3	ppa014112m.g	UV
Prupe.2G056200	Pp02	-2.49	-1.32	4.7e-05	AT1G31730.1		Encodes a component of the AP4 complex and is involved in vacuolar sorting of storage proteins.	Adaptin family protein	#N/A	vacuole
Prupe.2G055800	Pp02	2.62	1.39	0.0038	AT1G31730.1		Encodes a component of the AP4 complex and is involved in vacuolar sorting of storage proteins.	Adaptin family protein	ppa007347m.g	vacuole
Prupe.2G068200	Pp02	2.84	1.51	0.00381	AT1G31730.1		Encodes a component of the AP4 complex and is involved in vacuolar sorting of storage proteins.	Adaptin family protein	ppa023280m.g	vacuole
Prupe.2G055900	Pp02	-4.12	-2.04	0.00646	AT1G51160.1		SNARE-like superfamily protein;(source:Araport11)	SNARE-like superfamily protein	#N/A	vesicle trafficking
Prupe.2G068700	Pp02	-1.99	-0.99	0.03	AT1G51160.2			SNARE-like superfamily protein	#N/A	vesicle trafficking
Prupe.6G353700	Pp06	-1.56	-0.64	0.00177	AT2G20840.1		Secretory carrier membrane protein (SCAMP) family protein;(source:Araport11)	Secretory carrier membrane protein (SCAMP) family protein	#N/A	vesicle trafficking
Prupe.1G437100	Pp01	1.5	0.59	0.03	AT3G59440.1		Encodes an endomembrane localized member of the CML subfamily VII. Contains a canonical CaM domain and unique N-terminal extension that distinguishes it from other members of the subfamily.	Calcium-binding EF-hand family protein	ppa013983m.g	vesicle trafficking
Prupe.4G054200	Pp04	1.51	0.59	0.00456	AT5G46060.1		spastin, putative (Protein of unknown function, DUF599);(source:Araport11)	Protein of unknown function, DUF599	#N/A	vesicle trafficking
Prupe.1G306500	Pp01	1.58	0.66	0.02	AT1G13310.1		Endosomal targeting BRO1-like domain-containing protein;(source:Araport11)	Endosomal targeting BRO1-like domain-containing protein	ppa007153m.g	vesicle trafficking
Prupe.2G144900	Pp02	2.33	1.22	0.02	AT1G02010.1	SEC1A	member of KEULE Gene Family	secretory 1A	ppa015909m.g	vesicle trafficking
Prupe.8G092000	Pp08	2.65	1.41	0.03	AT2G21540.1	ATSFH3,SFH3	SEC14-like 3;(source:Araport11)	SEC14-like 3	ppa026080m.g	vesicle trafficking
Prupe.1G358200	Pp01	5.68	2.51	1.06e-05	AT4G35750.1		SEC14 cytosolic factor family protein / phosphoglyceride transfer family protein;(source:Araport11)	SEC14 cytosolic factor family protein / phosphoglyceride transfer family protein	ppa014976m.g	vesicle trafficking
Prupe.3G200700	Pp03	-1.53	-0.61	0.00985	AT3G07760.1		Sterile alpha motif (SAM) domain-containing protein;(source:Araport11)	Sterile alpha motif (SAM) domain-containing protein	ppa013325m.g	WEEP
Prupe.2G054400	Pp02	-1.98	-0.98	0.03	AT4G12240.1		zinc finger (C2H2 type) family protein;(source:Araport11)	zinc finger (C2H2 type) family protein	ppa016858m.g	zinc finger
Prupe.3G080200	Pp03	-1.55	-0.64	0.02	AT2G35430.1		Zinc finger C-x8-C-x5-C-x3-H type family protein;(source:Araport11)	Zinc finger C-x8-C-x5-C-x3-H type family protein	ppa015364m.g	zinc finger
Prupe.1G416500	Pp01	1.75	0.8	0.00137	AT4G29190.1		Zinc finger C-x8-C-x5-C-x3-H type family protein;(source:Araport11)	Zinc finger C-x8-C-x5-C-x3-H type family protein	ppa007432m.g	zinc finger
Prupe.8G022200	Pp08	2.06	1.04	0.04	AT1G21340.1		Dof-type zinc finger DNA-binding family protein;(source:Araport11)	Dof-type zinc finger DNA-binding family protein	ppa008850m.g	zinc finger
Prupe.1G424300	Pp01	2.63	1.4	0.000103	AT1G27730.1	STZ,ZAT10	Related to Cys2/His2-type zinc-finger proteins found in higher plants. Compensated for a subset of calcineurin deficiency in yeast. Salt tolerance produced by ZAT10 appeared to be partially dependent on ENA1/PMR2, a P-type ATPase required for Li+ and Na+ efflux in yeast. The protein is localized to the nucleus, acts as a transcriptional repressor and is responsive to chitin oligomers. Also involv…	salt tolerance zinc finger	ppa009924m.g	zinc finger
